# Supplementary material for: (E)-5-Meth­oxy-2-(o-tolyl­imino­meth­yl)phenol
Source: Acta Crystallogr Sect E Struct Rep Online. 2010 Jan 9;66(Pt 2):o311. doi: 10.1107/S1600536809055615 (PMC2979691; doi:10.1107/S1600536809055615)
Supplement: Supplementary file 2 [file e-66-0o311-Isup2.hkl]

#
# h,k,l, Fc-squared, Fo-squared, sigma(Fo-squared) and status flag
#
data_I
_shelx_title ' TEST STRUCTURE D:\DATA\BASAK10_DENE\BASAK10'
_shelx_refln_list_code          4
_shelx_F_calc_maximum      367.72
_exptl_crystal_F_000      1024.00
_reflns_d_resolution_high  0.7685
 
loop_
 _symmetry_equiv_pos_as_xyz
 'x, y, z'
 '-x, y, -z+1/2'
 'x+1/2, y+1/2, z'
 '-x+1/2, y+1/2, -z+1/2'
 '-x, -y, -z'
 'x, -y, z-1/2'
 '-x+1/2, -y+1/2, -z'
 'x+1/2, -y+1/2, z-1/2'
 
_cell_length_a    22.3720
_cell_length_b     7.3191
_cell_length_c    22.1704
_cell_angle_alpha  90.000
_cell_angle_beta  136.094
_cell_angle_gamma  90.000
 
_shelx_F_squared_multiplier     1.000
 
loop_
 _refln_index_h
 _refln_index_k
 _refln_index_l
 _refln_F_squared_calc
 _refln_F_squared_meas
 _refln_F_squared_sigma
 _refln_observed_status
   2   0   0     1844.77     2102.91     39.64 o
   4   0   0    22417.48    22876.96    474.77 o
   6   0   0     1576.24     1618.54     26.70 o
   8   0   0     1233.89     1338.06     30.85 o
  10   0   0       38.13       36.31      5.84 o
  12   0   0       34.41       30.86      5.84 o
  14   0   0      829.02      805.79     12.38 o
  16   0   0      469.58      464.02     11.84 o
  18   0   0       12.01        6.63      7.96 o
  20   0   0       34.49       36.12      9.34 o
   1   1   0    11371.44    12167.57    349.59 o
   3   1   0    32783.04    33292.44    467.12 o
   5   1   0    11366.25    11529.93    246.08 o
   7   1   0       49.17       54.76      4.40 o
   9   1   0        2.35        2.57      4.22 o
  11   1   0      830.45      880.94     13.45 o
  13   1   0       13.43       22.30      4.70 o
  15   1   0        1.07        3.71      4.61 o
  17   1   0       45.27       35.05      5.49 o
  19   1   0       22.27       24.68      5.86 o
   0   2   0     2218.90     2168.54     23.55 o
   2   2   0     5112.74     5196.21    117.91 o
   4   2   0     1921.52     2129.48     39.49 o
   6   2   0     2044.94     2051.43     58.79 o
   8   2   0        0.24        5.01      4.72 o
  10   2   0      434.04      452.33     11.31 o
  12   2   0        0.52        1.22      4.33 o
  14   2   0       17.69       15.76      4.49 o
  16   2   0        5.14        9.51      5.93 o
  18   2   0        4.66       10.40      5.90 o
   1   3   0      152.61      135.48      5.72 o
   3   3   0     2633.82     2893.17     38.96 o
   5   3   0      358.80      343.59      6.02 o
   7   3   0      795.21      716.99     14.63 o
   9   3   0      918.83      931.93     22.89 o
  11   3   0       22.40       22.07      4.76 o
  13   3   0      325.58      333.79      9.10 o
  15   3   0       19.30       23.08      5.26 o
  17   3   0        4.45        5.84      5.14 o
  19   3   0        0.01        2.11      6.45 o
   0   4   0      946.22      956.14     38.85 o
   2   4   0      470.76      472.34      6.38 o
   4   4   0      738.13      732.43      8.71 o
   6   4   0      836.57      867.24     20.42 o
   8   4   0     1702.89     1601.58     25.95 o
  10   4   0      273.30      274.63      5.56 o
  12   4   0      125.65      130.12      5.28 o
  14   4   0       55.93       56.54      5.04 o
  16   4   0        2.31        4.31      5.15 o
  18   4   0        0.20        5.72      6.17 o
   1   5   0        3.26        9.01      4.86 o
   3   5   0        2.01        1.97      5.07 o
   5   5   0      696.19      640.40      9.22 o
   7   5   0      182.79      170.60      5.48 o
   9   5   0        7.50        9.00      4.85 o
  11   5   0      145.70      138.21      6.67 o
  13   5   0        2.50       13.57      5.31 o
  15   5   0        3.06        2.48      5.52 o
  17   5   0        0.23        0.62      5.96 o
   0   6   0       73.60       88.46      7.41 o
   2   6   0        0.84        5.16      5.52 o
   4   6   0     1907.78     1779.42     27.88 o
   6   6   0       11.04       11.45      5.45 o
   8   6   0      193.12      182.26      5.30 o
  10   6   0       28.17       38.22      5.21 o
  12   6   0       39.91       36.77      5.52 o
  14   6   0        2.56        6.25      5.55 o
   1   7   0       13.63       30.12      5.48 o
   3   7   0        0.77        6.10      5.60 o
   5   7   0       22.12       24.10      5.46 o
   7   7   0        0.01       12.92      5.40 o
   9   7   0       10.31       23.95      6.03 o
  11   7   0        0.21       10.88      6.02 o
  13   7   0        5.50       12.46      6.29 o
   0   8   0       45.09       35.60      7.55 o
   2   8   0       36.63       30.34      5.74 o
   4   8   0        0.19        8.72      5.88 o
   6   8   0        0.12       10.10      5.50 o
   8   8   0        0.43       17.93      6.81 o
  10   8   0       13.61       22.39      5.99 o
   1   9   0       44.37       49.82      6.19 o
   3   9   0       11.57       18.18      6.55 o
   5   9   0        1.47       13.33      6.73 o
 -19   1   1        1.24       10.75      5.83 o
 -17   1   1        7.07       11.78      4.97 o
 -15   1   1       22.64       26.47      4.62 o
 -13   1   1       50.43       53.57      4.51 o
 -11   1   1     2309.93     2353.06     40.22 o
  -9   1   1      697.86      673.91     14.81 o
  -7   1   1      364.80      385.15      8.37 o
  -5   1   1     3515.16     3419.09     72.23 o
  -3   1   1     7603.64     7777.14    240.66 o
  -1   1   1     1478.56     1521.05     11.77 o
   1   1   1      159.69      184.35      8.12 o
   3   1   1    75732.09    75473.43   1753.69 o
   5   1   1     2013.67     2000.83     35.49 o
   7   1   1      344.48      380.35      4.98 o
   9   1   1      265.56      237.03      4.95 o
  11   1   1        2.22        7.14      4.39 o
  13   1   1      159.47      162.52      5.72 o
  15   1   1        0.61        2.03      4.96 o
  17   1   1       33.48       23.10      5.50 o
  19   1   1       46.37       37.72      6.41 o
 -20   2   1       26.84       28.79      5.81 o
 -18   2   1        1.07        3.75      5.05 o
 -16   2   1        8.53       16.39      4.71 o
 -14   2   1        3.21        7.61      4.58 o
 -12   2   1       32.09       40.14      4.32 o
 -10   2   1     1035.70     1149.91     17.81 o
  -8   2   1     5698.80     5809.94    139.81 o
  -6   2   1     6451.11     6287.72    140.32 o
  -4   2   1     2341.35     2387.96     51.10 o
  -2   2   1     2115.99     2146.74     29.38 o
   0   2   1       29.22       32.60      6.81 o
   2   2   1      328.19      320.18      7.50 o
   4   2   1     3180.67     3185.97     63.30 o
   6   2   1      257.31      458.08     99.44 o
   8   2   1     1721.51     1715.39     30.33 o
  10   2   1        0.69        2.85      4.57 o
  12   2   1        0.04        5.37      4.65 o
  14   2   1        6.32        0.97      4.77 o
  16   2   1       44.13       47.82      5.30 o
  18   2   1        1.03        0.50      6.10 o
 -19   3   1        0.26        0.22      5.61 o
 -17   3   1       44.85       42.74      5.38 o
 -15   3   1       10.26       11.80      4.84 o
 -13   3   1        4.61       15.09      4.82 o
 -11   3   1      236.99      221.32      4.89 o
  -9   3   1       58.65       62.66      5.17 o
  -7   3   1      550.18      616.05     13.17 o
  -5   3   1      164.90      149.70      6.04 o
  -3   3   1      665.89      669.26      7.74 o
  -1   3   1      487.37      432.28      6.44 o
   1   3   1      624.22      709.60     10.34 o
   3   3   1      389.30      405.31      5.99 o
   5   3   1      109.68      104.92      5.63 o
   7   3   1      228.94      227.36      6.12 o
   9   3   1     1367.68     1381.02     29.98 o
  11   3   1      707.02      688.08     10.67 o
  13   3   1      502.69      502.79     10.38 o
  15   3   1       18.82       18.93      5.20 o
  17   3   1       12.91       21.18      5.88 o
 -18   4   1        3.19        2.77      5.70 o
 -16   4   1        7.05       11.76      5.25 o
 -14   4   1        2.42        6.45      5.26 o
 -12   4   1      221.52      208.04      5.15 o
 -10   4   1      546.06      508.83     11.21 o
  -8   4   1      206.37      195.27      7.31 o
  -6   4   1      864.51      854.38     17.26 o
  -4   4   1      695.81      752.78     10.50 o
  -2   4   1       99.57      125.64      5.13 o
   0   4   1       79.76       67.59      5.21 o
   2   4   1      210.02      230.98      5.55 o
   4   4   1       37.61       27.83      4.95 o
   6   4   1      209.09      212.98      6.70 o
   8   4   1     1185.52     1169.96     29.96 o
  10   4   1       52.75       56.99      5.91 o
  12   4   1      132.33      134.84      7.89 o
  14   4   1       16.01       16.06      5.21 o
  16   4   1        8.99       14.18      5.55 o
 -17   5   1        0.23        5.41      5.80 o
 -15   5   1        9.78       14.32      5.11 o
 -13   5   1        2.02        4.24      5.37 o
 -11   5   1        4.15       21.35      5.44 o
  -9   5   1       23.17       24.11      5.14 o
  -7   5   1      377.45      396.28      9.17 o
  -5   5   1     2363.10     2177.17     22.27 o
  -3   5   1       57.81       64.14      5.32 o
  -1   5   1      158.23      147.18      5.65 o
   1   5   1      367.92      355.58      6.13 o
   3   5   1       39.59       42.02      5.54 o
   5   5   1        0.96        6.14      5.33 o
   7   5   1     2556.55     2571.26     53.04 o
   9   5   1        1.00        0.26      5.10 o
  11   5   1        9.75       17.05      5.60 o
  13   5   1       34.18       31.84      5.52 o
  15   5   1        2.56        7.20      5.63 o
 -16   6   1        7.15        6.82      5.67 o
 -14   6   1       10.00       20.95      5.31 o
 -12   6   1       71.07       72.72      5.46 o
 -10   6   1       43.18       55.75      5.23 o
  -8   6   1       90.82       90.50      5.41 o
  -6   6   1        2.35        8.08      5.37 o
  -4   6   1     1385.07     1316.89     20.94 o
  -2   6   1       12.35       12.27      5.23 o
   0   6   1       44.38       55.76      4.80 o
   2   6   1      834.04      766.24      8.33 o
   4   6   1     1023.71      976.61     14.45 o
   6   6   1       65.79       62.76      5.55 o
   8   6   1        5.80        9.20      5.88 o
  10   6   1       10.11       10.93      5.38 o
  12   6   1       52.40       59.39      5.75 o
  14   6   1       10.49       11.90      5.43 o
 -13   7   1        6.82        5.81      6.39 o
 -11   7   1        0.85        7.39      5.83 o
  -9   7   1       24.38       27.98      5.78 o
  -7   7   1        4.30       12.45      5.37 o
  -5   7   1        1.67        1.51      5.38 o
  -3   7   1      176.37      172.32      5.74 o
  -1   7   1      902.08      862.07     11.52 o
   1   7   1      133.10      133.94      5.84 o
   3   7   1        1.18        7.69      5.55 o
   5   7   1        5.22        2.19      5.55 o
   7   7   1        0.19        0.61      5.19 o
   9   7   1       16.85       26.76      5.53 o
  11   7   1        6.64        5.05      5.53 o
 -10   8   1        1.89        6.49      5.90 o
  -8   8   1        8.70       17.79      6.25 o
  -6   8   1       44.23       45.67      6.18 o
  -4   8   1       69.43       69.22      6.34 o
  -2   8   1       39.86       40.04      5.72 o
   0   8   1       14.28       23.75      5.60 o
   2   8   1        0.03        1.54      5.80 o
   4   8   1      145.27      144.04      5.88 o
   6   8   1        6.67        4.10      5.71 o
   8   8   1        1.00       15.22      7.68 o
  10   8   1        2.74       12.14      6.20 o
  -7   9   1        0.99        3.20      6.73 o
  -5   9   1        0.69        4.54      6.25 o
  -3   9   1        0.32        2.48      6.15 o
  -1   9   1        5.02        6.10      6.64 o
   1   9   1       18.14       29.82      6.11 o
   3   9   1        5.65       -0.19      6.17 o
   5   9   1       45.25       38.52      6.33 o
 -20   0   2       15.60        5.73      8.07 o
 -18   0   2      118.94      134.61      9.36 o
 -16   0   2        8.14       11.40      6.77 o
 -14   0   2       17.35       16.52      5.71 o
 -12   0   2      823.33      845.01      8.27 o
 -10   0   2        2.51        6.37      6.34 o
  -8   0   2        3.21        6.08      5.56 o
  -6   0   2     2730.54     2660.37     66.10 o
  -4   0   2       11.26       15.52      8.04 o
  -2   0   2    11907.91    11589.26    361.77 o
   0   0   2      769.78      900.26     15.90 o
   2   0   2    15166.97    17265.22    299.59 o
   4   0   2        0.49        3.02      6.28 o
   6   0   2      141.61      144.85     13.02 o
   8   0   2      141.69      137.86      6.77 o
  10   0   2      163.20      168.72      7.45 o
  12   0   2      331.57      335.92      6.70 o
  14   0   2       48.62       42.22      7.23 o
  16   0   2       16.74       21.31      8.30 o
  18   0   2        4.70        9.42      8.64 o
 -21   1   2        6.65        7.53      6.65 o
 -19   1   2      110.73      103.45      5.33 o
 -17   1   2       73.15       78.09      4.84 o
 -15   1   2      194.92      210.61      5.60 o
 -13   1   2      500.63      500.58     15.08 o
 -11   1   2      639.75      647.51      6.45 o
  -9   1   2       30.73       37.61      4.32 o
  -7   1   2       85.04       86.06      5.01 o
  -5   1   2     1172.44     1077.33     22.42 o
  -3   1   2    12733.28    12799.17    311.02 o
  -1   1   2     8925.55     9557.68    340.90 o
   1   1   2    12751.71    13807.21    273.60 o
   3   1   2    41290.55    42696.07    680.77 o
   5   1   2     2403.23     2401.84     47.95 o
   7   1   2       37.06       50.75      4.17 o
   9   1   2      230.22      238.44      5.36 o
  11   1   2        3.60        8.59      4.81 o
  13   1   2        0.32        3.06      5.03 o
  15   1   2        0.18        5.69      5.21 o
  17   1   2        5.37        1.52      5.69 o
 -20   2   2        1.06        3.81      5.56 o
 -18   2   2        2.78       11.52      4.92 o
 -16   2   2       10.34        8.41      4.98 o
 -14   2   2      112.35      117.76      4.96 o
 -12   2   2        0.00        3.46      4.33 o
 -10   2   2      876.65      847.33      7.42 o
  -8   2   2     1015.04     1167.05     19.21 o
  -6   2   2      734.58      715.68     12.10 o
  -4   2   2      403.59      363.30      9.71 o
  -2   2   2     2345.73     2280.96     25.68 o
   0   2   2     5237.55     5357.68    120.50 o
   2   2   2      458.92      480.34      9.24 o
   4   2   2      648.17      625.86     11.14 o
   6   2   2     7295.85     7390.42    150.20 o
   8   2   2     1766.45     1681.55     26.96 o
  10   2   2      100.38      103.35      4.46 o
  12   2   2       50.44       42.37      4.80 o
  14   2   2       90.02       86.08      5.19 o
  16   2   2      180.02      181.08      9.21 o
  18   2   2        4.24        9.20      6.18 o
 -19   3   2        1.66       -1.69      5.56 o
 -17   3   2       22.09       26.18      5.06 o
 -15   3   2       18.51       16.38      4.65 o
 -13   3   2       50.23       63.33      4.72 o
 -11   3   2       14.96       19.72      4.50 o
  -9   3   2       93.24      101.37      6.25 o
  -7   3   2      414.77      535.22      9.59 o
  -5   3   2     1981.84     1917.10     28.44 o
  -3   3   2     6124.41     6551.11     59.83 o
  -1   3   2      524.27      555.44      6.99 o
   1   3   2      360.76      351.87      6.32 o
   3   3   2      166.15      181.78      6.21 o
   5   3   2      203.20      202.17      6.55 o
   7   3   2      834.76      787.43     19.42 o
   9   3   2       33.68       39.93      4.50 o
  11   3   2      941.79      930.79     11.16 o
  13   3   2       58.01       64.23      5.49 o
  15   3   2        0.54        2.32      5.25 o
  17   3   2       12.19       14.63      5.78 o
 -18   4   2        5.79        3.68      5.40 o
 -16   4   2        0.03        1.69      5.00 o
 -14   4   2       46.94       50.10      5.11 o
 -12   4   2       11.69       17.69      5.06 o
 -10   4   2      384.01      370.16      5.98 o
  -8   4   2      278.31      296.60      6.40 o
  -6   4   2       26.27       24.22      5.12 o
  -4   4   2     1104.63     1059.01     14.80 o
  -2   4   2      219.06      233.42      5.32 o
   0   4   2       72.83       80.19      4.98 o
   2   4   2        9.83       12.70      5.36 o
   4   4   2      443.99      422.45      9.81 o
   6   4   2       74.08       71.08      5.47 o
   8   4   2        0.00        3.62      5.34 o
  10   4   2       90.82       99.69      6.22 o
  12   4   2       42.38       44.89      5.13 o
  14   4   2        4.62        4.05      6.88 o
  16   4   2        0.43        6.93      5.99 o
 -17   5   2        5.49        4.48      5.52 o
 -15   5   2        2.64        4.54      5.19 o
 -13   5   2        6.07       10.78      5.34 o
 -11   5   2      109.87      105.00      5.55 o
  -9   5   2      839.72      807.60     13.20 o
  -7   5   2     2150.28     2036.12     31.65 o
  -5   5   2     1016.30      990.85     13.23 o
  -3   5   2       19.65       28.38      5.63 o
  -1   5   2       92.48      100.10      5.06 o
   1   5   2      109.53       98.99      5.47 o
   3   5   2        0.60        6.09      5.20 o
   5   5   2      678.12      684.45     11.25 o
   7   5   2      991.69      928.10     23.88 o
   9   5   2      308.00      300.20      7.44 o
  11   5   2       17.73       16.26      5.04 o
  13   5   2        0.81        9.17      5.43 o
  15   5   2       16.28       18.83      5.92 o
 -16   6   2       54.72       58.56      5.60 o
 -14   6   2       91.37      101.96      5.61 o
 -12   6   2        0.13       11.73      5.29 o
 -10   6   2        0.24        2.91      5.02 o
  -8   6   2        0.04        7.86      5.48 o
  -6   6   2       85.20       65.33      5.23 o
  -4   6   2       57.18       41.27      5.90 o
  -2   6   2     1267.23     1212.57     25.19 o
   0   6   2        1.07        0.71      5.67 o
   2   6   2      297.18      285.72      6.41 o
   4   6   2       17.90       24.26      5.72 o
   6   6   2        2.70        7.86      5.42 o
   8   6   2        3.79        9.17      5.58 o
  10   6   2        1.81       11.15      5.39 o
  12   6   2        0.04       12.19      5.43 o
  14   6   2       22.33       26.94      5.91 o
 -15   7   2       75.27       80.64      9.47 o
 -13   7   2        5.55       19.73      5.77 o
 -11   7   2        6.13        9.36      5.37 o
  -9   7   2        0.41        1.39      6.73 o
  -7   7   2       32.95       33.19      5.53 o
  -5   7   2      216.45      206.48      5.96 o
  -3   7   2        0.00        4.71      5.44 o
  -1   7   2      960.64      921.37     11.37 o
   1   7   2      317.67      302.51      6.05 o
   3   7   2       12.21       17.01      5.50 o
   5   7   2        0.71        1.19      5.48 o
   7   7   2        0.22        9.58      5.44 o
   9   7   2        0.01        9.25      5.61 o
  11   7   2       11.62       15.90      5.97 o
 -12   8   2       28.10       33.95      6.11 o
 -10   8   2        2.60       17.43      6.01 o
  -8   8   2        0.45        6.42      6.23 o
  -6   8   2        0.87        2.49      5.34 o
  -4   8   2       55.79       49.53      5.60 o
  -2   8   2        1.10       -2.33      5.56 o
   0   8   2       28.17       32.20      5.72 o
   2   8   2       79.17       77.98      6.08 o
   4   8   2       44.22       41.72      6.13 o
   6   8   2        1.97        9.46      5.67 o
   8   8   2        0.92       11.39      6.58 o
  -7   9   2        6.53       16.79      6.75 o
  -5   9   2        0.61        7.94      6.40 o
  -3   9   2        7.70       11.42      6.21 o
  -1   9   2       13.91       22.38      6.81 o
   1   9   2       10.56       19.64      6.75 o
   3   9   2        2.90        2.83      6.36 o
   5   9   2        0.27        7.32     19.85 o
 -21   1   3        3.53       -1.75      5.95 o
 -19   1   3       40.35       38.20      5.11 o
 -17   1   3        5.57        4.99      5.20 o
 -15   1   3       31.40       27.46      4.62 o
 -13   1   3      196.97      203.03      4.63 o
 -11   1   3      490.68      525.03      5.38 o
  -9   1   3      281.17      337.10      5.66 o
  -7   1   3     2172.14     2063.79     31.70 o
  -5   1   3     6558.17     6312.69     95.48 o
  -3   1   3    13108.24    12554.49    239.79 o
  -1   1   3     1701.90     1693.26     27.17 o
   1   1   3    12647.67    13345.96    180.05 o
   3   1   3      227.27      234.77      5.69 o
   5   1   3       36.50       65.35      4.88 o
   7   1   3      168.83      158.97      4.54 o
   9   1   3      321.71      299.85      8.51 o
  11   1   3      137.59      131.71      5.32 o
  13   1   3        1.02        1.18      4.77 o
  15   1   3       41.33       44.82      5.30 o
  17   1   3        0.00       -0.17      6.55 o
 -20   2   3       12.83       18.25      5.52 o
 -18   2   3        1.81        6.54      5.15 o
 -16   2   3       18.80       19.59      4.51 o
 -14   2   3        4.97        9.45      4.52 o
 -12   2   3       20.64       34.04      4.61 o
 -10   2   3        1.41       10.24      4.75 o
  -8   2   3     5579.78     6139.10    114.59 o
  -6   2   3      129.46      116.17      5.92 o
  -4   2   3        0.08        7.13      6.68 o
  -2   2   3      781.30      744.08     10.64 o
   0   2   3      754.41      810.78      8.95 o
   2   2   3      206.69      261.45      6.88 o
   4   2   3     3227.76     3619.99     98.76 o
   6   2   3     5253.70     5139.94     99.34 o
   8   2   3     1341.88     1412.23     31.61 o
  10   2   3       89.15       93.14      4.95 o
  12   2   3      125.46      132.40      5.07 o
  14   2   3      120.04      122.65      6.18 o
  16   2   3       57.32       52.26      5.75 o
 -21   3   3        0.01        7.36      5.70 o
 -19   3   3       11.55       11.78      5.33 o
 -17   3   3       13.08       16.09      5.15 o
 -15   3   3       11.10       22.08      4.67 o
 -13   3   3       89.31       88.76      4.71 o
 -11   3   3        2.73        5.85      4.92 o
  -9   3   3        0.13        2.14      5.14 o
  -7   3   3      225.38      228.23      6.70 o
  -5   3   3      199.30      235.79      6.23 o
  -3   3   3     1249.93     1217.66     14.38 o
  -1   3   3      446.91      484.03      6.35 o
   1   3   3       22.16       33.27      5.27 o
   3   3   3      351.42      336.27      6.89 o
   5   3   3      286.01      301.60      7.24 o
   7   3   3        9.46        6.87      5.32 o
   9   3   3        0.08        6.31      4.70 o
  11   3   3      246.94      233.41      5.35 o
  13   3   3       22.87       18.85      5.11 o
  15   3   3       78.09       69.96      5.49 o
 -20   4   3        4.76        9.44      5.75 o
 -18   4   3       45.46       45.59      5.65 o
 -16   4   3        1.44       13.42      4.92 o
 -14   4   3      216.75      225.15      5.41 o
 -12   4   3       22.56       19.80      5.28 o
 -10   4   3        6.67        4.21      5.25 o
  -8   4   3       25.66       29.21      4.83 o
  -6   4   3     2559.20     2607.40     37.63 o
  -4   4   3     3401.98     3559.65     35.52 o
  -2   4   3       83.16      103.72      5.35 o
   0   4   3      130.88      126.14      5.71 o
   2   4   3     1100.51     1143.97     22.78 o
   4   4   3       84.24       91.57      5.22 o
   6   4   3      335.41      314.41      9.55 o
   8   4   3     1139.45     1172.43     23.38 o
  10   4   3     1102.74     1048.51     28.12 o
  12   4   3      469.78      438.07     11.50 o
  14   4   3        1.61       12.42      5.45 o
 -19   5   3        0.04        7.30      5.98 o
 -17   5   3        1.09       10.04      5.36 o
 -15   5   3      119.05      120.90      5.67 o
 -13   5   3        5.58        8.71      5.71 o
 -11   5   3      292.01      307.24      5.83 o
  -9   5   3      100.11       90.65      5.20 o
  -7   5   3      584.82      541.93      7.63 o
  -5   5   3        0.02       -6.71      5.55 o
  -3   5   3        1.31        4.38      5.18 o
  -1   5   3      300.07      294.41      6.73 o
   1   5   3       14.59       22.18      5.76 o
   3   5   3      242.40      223.46      6.46 o
   5   5   3     2254.72     2167.30     37.54 o
   7   5   3       28.02       26.99      5.23 o
   9   5   3       34.21       35.70      5.55 o
  11   5   3        7.56        8.97      5.28 o
  13   5   3        8.79        8.74      5.77 o
 -16   6   3        0.70        2.17      5.53 o
 -14   6   3       29.69       33.00      5.77 o
 -12   6   3      129.10      128.55      5.44 o
 -10   6   3       12.57       15.56      5.24 o
  -8   6   3       27.39       34.76      5.18 o
  -6   6   3       10.68        9.21      5.45 o
  -4   6   3      712.76      665.58      8.74 o
  -2   6   3      111.48      113.00      5.38 o
   0   6   3        1.78       15.92      5.54 o
   2   6   3        6.59       17.41      5.49 o
   4   6   3      340.95      319.11      8.56 o
   6   6   3       29.84       38.59      5.75 o
   8   6   3        7.51       10.46      7.90 o
  10   6   3        0.17       14.45      5.51 o
  12   6   3        6.00       11.56      5.39 o
 -15   7   3       25.04       25.15      6.07 o
 -13   7   3       17.61       30.43      5.79 o
 -11   7   3        4.46        9.58      5.83 o
  -9   7   3        0.75        8.31      5.59 o
  -7   7   3        1.23        9.25      5.45 o
  -5   7   3        2.38        4.30      5.46 o
  -3   7   3       56.22       60.10      5.63 o
  -1   7   3       57.12       56.28      5.51 o
   1   7   3      170.59      158.80      5.78 o
   3   7   3       39.69       42.64      5.47 o
   5   7   3        3.02        6.05      5.65 o
   7   7   3       49.40       54.76      5.64 o
   9   7   3        4.22       11.66      5.68 o
  11   7   3        0.01        4.10      6.01 o
 -12   8   3       22.34       32.55      6.38 o
 -10   8   3        4.07        3.30      6.20 o
  -8   8   3       10.69       14.51      5.81 o
  -6   8   3        5.45       11.99      5.83 o
  -4   8   3        1.15        5.48      5.90 o
  -2   8   3        6.89       20.12      5.76 o
   0   8   3       41.27       45.27      6.02 o
   2   8   3      222.82      227.27      6.61 o
   4   8   3      182.52      175.84      6.37 o
   6   8   3        1.92       11.58      6.08 o
   8   8   3        6.01       10.35      7.03 o
  -7   9   3        3.35       11.03      6.36 o
  -5   9   3        0.92       15.30      6.53 o
  -3   9   3       10.32       30.19      7.37 o
  -1   9   3       18.98       21.91      7.47 o
   1   9   3        0.28        6.83      6.20 o
   3   9   3        4.60       12.71      6.73 o
 -22   0   4       19.17       16.38     11.12 o
 -20   0   4      174.58      160.40      8.49 o
 -18   0   4      111.77      116.77      7.89 o
 -16   0   4     1349.44     1328.97     12.11 o
 -14   0   4      571.28      582.98     13.71 o
 -12   0   4      424.17      380.66     11.56 o
 -10   0   4       17.08       18.06      5.51 o
  -8   0   4      476.94      481.49     17.19 o
  -6   0   4     3169.09     2927.83     31.17 o
  -4   0   4    11681.42    10127.89     39.07 o
  -2   0   4     1927.49     2137.76     56.08 o
   0   0   4   135217.47   132713.91   3412.69 o
   2   0   4     2184.99     2264.89     45.25 o
   4   0   4      481.18      473.37     10.06 o
   6   0   4     1543.68     1643.64     22.16 o
   8   0   4        0.76       -2.31      5.63 o
  10   0   4      226.17      235.05      8.03 o
  12   0   4      201.81      202.59      8.27 o
  14   0   4       66.47       56.05      8.09 o
  16   0   4        0.83        7.04      8.37 o
 -21   1   4       26.16       26.02      5.68 o
 -19   1   4      113.27      108.46      5.32 o
 -17   1   4       69.90       77.00      4.58 o
 -15   1   4       99.52      114.27      4.57 o
 -13   1   4       30.57       16.33      4.40 o
 -11   1   4     1899.07     1874.15     25.65 o
  -9   1   4      537.26      556.26      6.82 o
  -7   1   4     4475.98     4269.15     73.24 o
  -5   1   4      155.96      139.94      7.62 o
  -3   1   4     2652.91     2576.18     29.72 o
  -1   1   4    11450.61    11725.49    253.33 o
   1   1   4    13291.83    14040.77    156.89 o
   3   1   4     1467.62     1685.06     42.32 o
   5   1   4       62.08       74.34      5.07 o
   7   1   4        5.12       12.23      4.50 o
   9   1   4      122.58      125.97      5.06 o
  11   1   4       23.71       24.39      4.71 o
  13   1   4       74.48       75.80      5.05 o
  15   1   4       18.01       19.11      5.23 o
 -22   2   4        0.16       11.65      5.98 o
 -20   2   4        8.98       10.76      5.38 o
 -18   2   4        4.64        0.61      4.89 o
 -16   2   4        2.24        1.88      4.49 o
 -14   2   4       52.24       57.38      4.39 o
 -12   2   4      263.39      260.01      6.42 o
 -10   2   4     5426.99     5621.83     96.38 o
  -8   2   4      135.82      142.67      5.78 o
  -6   2   4     1055.48     1054.55     22.22 o
  -4   2   4     2915.34     2794.55     40.77 o
  -2   2   4     3577.53     3552.40     68.51 o
   0   2   4      777.04      821.87      9.38 o
   2   2   4        1.42        0.58      5.29 o
   4   2   4     5596.51     6008.29    178.44 o
   6   2   4      476.56      460.75     13.70 o
   8   2   4       26.14       31.60      4.54 o
  10   2   4        0.13       -4.34      4.53 o
  12   2   4       68.50       76.91      5.29 o
  14   2   4       64.49       62.18      6.04 o
  16   2   4        0.49        5.64      5.63 o
 -21   3   4        1.60        1.06      5.62 o
 -19   3   4        3.87        9.67      5.45 o
 -17   3   4       13.19       16.15      4.77 o
 -15   3   4        0.00        8.58      4.62 o
 -13   3   4      137.27      135.72      5.27 o
 -11   3   4       10.50       19.93      5.41 o
  -9   3   4      130.50      115.01      5.55 o
  -7   3   4     1314.49     1361.39     25.40 o
  -5   3   4     7009.41     7416.90    101.45 o
  -3   3   4     2054.83     2153.89     21.62 o
  -1   3   4     3179.78     3268.63     36.60 o
   1   3   4     1016.60     1130.16     11.11 o
   3   3   4       23.15       27.95      5.54 o
   5   3   4        2.26       12.00      5.09 o
   7   3   4      810.48      799.26     16.56 o
   9   3   4     1457.43     1414.26     24.49 o
  11   3   4       22.09       21.96      5.08 o
  13   3   4      137.05      141.49      5.44 o
  15   3   4       11.11       17.48      6.28 o
 -20   4   4       13.92       19.76      5.67 o
 -18   4   4        0.70        4.16      5.28 o
 -16   4   4        6.14       13.19      4.89 o
 -14   4   4       56.25       64.17      4.98 o
 -12   4   4        9.15        5.45      5.15 o
 -10   4   4       14.84       23.17      5.26 o
  -8   4   4       87.61       94.47      5.41 o
  -6   4   4     1579.97     1490.33     11.77 o
  -4   4   4       13.21       10.77      5.13 o
  -2   4   4     2470.01     2562.06     23.35 o
   0   4   4       95.32       73.65      5.45 o
   2   4   4      122.07      133.87      5.62 o
   4   4   4      152.43      161.25      5.38 o
   6   4   4       67.91       53.57      5.33 o
   8   4   4      568.58      608.59     12.04 o
  10   4   4        5.53       10.02      5.21 o
  12   4   4       38.37       40.20      5.22 o
  14   4   4       69.37       55.38      6.03 o
 -19   5   4        0.45        3.49      5.62 o
 -17   5   4        1.97        9.63      5.41 o
 -15   5   4        3.20       13.57      5.46 o
 -13   5   4      149.78      149.00      5.66 o
 -11   5   4       10.65       13.61      5.10 o
  -9   5   4      203.73      213.21      5.69 o
  -7   5   4      320.73      299.55      6.11 o
  -5   5   4       48.73       48.75      5.78 o
  -3   5   4      221.59      218.88      5.45 o
  -1   5   4      133.89      131.39      5.97 o
   1   5   4       26.95       35.32      5.87 o
   3   5   4       72.15       74.63      5.52 o
   5   5   4       48.45       52.99      5.31 o
   7   5   4      102.53      116.14      5.38 o
   9   5   4        0.20       12.18      5.84 o
  11   5   4        3.05       13.76      5.60 o
  13   5   4       27.42       24.88      5.87 o
 -18   6   4        8.12       18.88      5.67 o
 -16   6   4       10.87       15.18      5.56 o
 -14   6   4        3.52       12.79      5.63 o
 -12   6   4       65.57       66.88      5.27 o
 -10   6   4       41.14       51.57      5.08 o
  -8   6   4      273.08      264.81      7.89 o
  -6   6   4      155.54      144.15      5.81 o
  -4   6   4     1217.96     1150.18     10.13 o
  -2   6   4        3.96        8.48      5.15 o
   0   6   4        5.25       10.86      5.44 o
   2   6   4      181.01      183.40      5.73 o
   4   6   4      225.65      199.85      5.66 o
   6   6   4        6.95       16.09      5.50 o
   8   6   4       11.42       23.38      6.05 o
  10   6   4       23.67       23.20      5.83 o
  12   6   4        7.30        8.55      5.79 o
 -15   7   4        4.19       13.06      5.99 o
 -13   7   4        3.55        4.14      5.63 o
 -11   7   4        0.27       -0.77      5.18 o
  -9   7   4        2.00        8.95      5.74 o
  -7   7   4        1.63        5.43      5.66 o
  -5   7   4      157.31      156.30      5.97 o
  -3   7   4        3.33        9.70      5.02 o
  -1   7   4       49.08       60.34      5.50 o
   1   7   4      107.45      110.63      5.99 o
   3   7   4       12.72       16.16      6.03 o
   5   7   4       12.06       10.64      5.46 o
   7   7   4       23.84       29.70      5.98 o
   9   7   4        1.94        2.84      6.30 o
 -12   8   4        0.17        9.81      6.12 o
 -10   8   4        0.58        9.06      5.77 o
  -8   8   4        0.06        9.71      5.96 o
  -6   8   4        3.05        1.32      5.88 o
  -4   8   4        0.22        3.50      5.63 o
  -2   8   4        4.77        9.20      6.57 o
   0   8   4       17.93       20.22      5.88 o
   2   8   4        8.22        9.05      6.40 o
   4   8   4        0.80        7.42      6.51 o
   6   8   4       21.94       31.99      6.43 o
  -7   9   4        0.50       -0.47      7.24 o
  -5   9   4        0.14       15.11      6.45 o
  -3   9   4        0.38        0.77      6.58 o
  -1   9   4       13.23       24.38      6.24 o
   1   9   4       24.53       26.56      6.90 o
   3   9   4       10.30       13.80     19.71 o
 -23   1   5        0.04        7.91      6.37 o
 -21   1   5        0.68        2.61      5.71 o
 -19   1   5        7.36       22.77      5.09 o
 -17   1   5       18.92       26.73      4.56 o
 -15   1   5       49.27       48.45      4.53 o
 -13   1   5      331.48      321.57      4.90 o
 -11   1   5     2350.75     2348.46     17.71 o
  -9   1   5     1918.19     1689.58     21.99 o
  -7   1   5     1685.49     1655.39     16.53 o
  -5   1   5       50.28       41.36      8.40 o
  -3   1   5     5577.10     5524.62     96.16 o
  -1   1   5    20531.71    19786.32    281.58 o
   1   1   5       59.10       53.44      4.89 o
   3   1   5    19453.09    20464.27    487.42 o
   5   1   5       26.85       24.63      4.81 o
   7   1   5        5.89       14.75      4.95 o
   9   1   5       69.94       83.76      4.63 o
  11   1   5       10.71       13.38      4.71 o
  13   1   5        0.01       12.06      4.88 o
  15   1   5       13.65       15.39      6.13 o
 -22   2   5        6.08       15.87      5.62 o
 -20   2   5        1.23       12.12      4.98 o
 -18   2   5        0.10        8.74      4.67 o
 -16   2   5       34.66       37.63      4.61 o
 -14   2   5      210.09      223.80      5.35 o
 -12   2   5       18.66       22.42      4.96 o
 -10   2   5     2265.37     2390.22     35.38 o
  -8   2   5     2549.88     2555.65     20.97 o
  -6   2   5     1159.04     1081.52     16.81 o
  -4   2   5      219.08      163.60      7.03 o
  -2   2   5      422.77      462.58      8.64 o
   0   2   5     1120.23     1073.47     14.98 o
   2   2   5     5129.46     5041.76    116.94 o
   4   2   5      379.95      409.11      9.82 o
   6   2   5       41.73       45.46      4.77 o
   8   2   5      136.52      118.18      4.74 o
  10   2   5       27.47       27.11      5.31 o
  12   2   5       30.33       38.11      5.03 o
  14   2   5        6.24        5.42      5.59 o
 -21   3   5       35.90       27.56      5.55 o
 -19   3   5       17.30       16.34      4.92 o
 -17   3   5      113.83      103.27      5.47 o
 -15   3   5       25.29       28.53      4.94 o
 -13   3   5       42.45       50.27      5.25 o
 -11   3   5      123.40      142.41      5.51 o
  -9   3   5       28.92       18.13      5.20 o
  -7   3   5     5786.32     6467.14     59.88 o
  -5   3   5      691.06      728.76     10.60 o
  -3   3   5    15646.58    15329.75    155.23 o
  -1   3   5        0.06        6.96      6.08 o
   1   3   5     1179.53     1209.08     25.35 o
   3   3   5      140.06      150.21      5.49 o
   5   3   5       51.78       67.33      5.43 o
   7   3   5      434.29      448.14     14.04 o
   9   3   5      306.34      292.90      5.68 o
  11   3   5      455.05      451.51     13.50 o
  13   3   5      115.50      112.94      6.21 o
  15   3   5       12.03       12.79      5.80 o
 -20   4   5        0.80        7.68      5.56 o
 -18   4   5       87.47       75.90      5.11 o
 -16   4   5        9.58       15.00      5.04 o
 -14   4   5        9.97       16.37      5.40 o
 -12   4   5       28.05       39.73      5.32 o
 -10   4   5       45.87       49.80      5.16 o
  -8   4   5      104.47       87.55      5.33 o
  -6   4   5      492.21      519.03      6.47 o
  -4   4   5      667.85      713.30      9.24 o
  -2   4   5      368.67      387.73      6.06 o
   0   4   5      123.65      151.19      5.80 o
   2   4   5       47.58       48.55      5.44 o
   4   4   5       47.70       52.06      5.42 o
   6   4   5      140.51      125.65      5.85 o
   8   4   5      584.42      560.67     12.35 o
  10   4   5      135.78      136.11      5.50 o
  12   4   5      103.35       81.76      5.54 o
  14   4   5       21.38       25.37      6.28 o
 -19   5   5        0.87        4.57      5.58 o
 -17   5   5        1.01        8.37      5.54 o
 -15   5   5        0.02        7.14      5.41 o
 -13   5   5        9.28       25.47      5.43 o
 -11   5   5       70.19       84.57      5.35 o
  -9   5   5       29.70       42.58      5.16 o
  -7   5   5      354.24      335.30      6.13 o
  -5   5   5        0.78        5.18      5.51 o
  -3   5   5       28.59       36.66      5.21 o
  -1   5   5      383.43      367.02      6.74 o
   1   5   5      162.15      159.82      5.63 o
   3   5   5       56.68       67.25      5.53 o
   5   5   5       28.61       28.47      5.65 o
   7   5   5      591.15      554.79     11.21 o
   9   5   5       17.23       23.35      5.23 o
  11   5   5        7.33        4.43      5.95 o
  13   5   5       37.69       38.44      6.05 o
 -18   6   5        1.82       10.40      5.44 o
 -16   6   5        1.47       -0.59      5.60 o
 -14   6   5        0.00        5.89      5.18 o
 -12   6   5       80.28       78.19      5.42 o
 -10   6   5      268.14      267.69      6.01 o
  -8   6   5        0.09       11.56      5.60 o
  -6   6   5      240.15      240.92      6.04 o
  -4   6   5      694.15      688.88      9.62 o
  -2   6   5        6.44        6.28      5.56 o
   0   6   5       83.07       91.42      5.63 o
   2   6   5        0.03        5.64      5.34 o
   4   6   5        1.81        6.24      5.17 o
   6   6   5       16.47       23.58      5.64 o
   8   6   5       16.32       29.45      6.20 o
  10   6   5        9.80       16.44      5.17 o
 -15   7   5       29.42       55.63      6.17 o
 -13   7   5        1.67       11.15      5.55 o
 -11   7   5        3.71        8.12      5.61 o
  -9   7   5        0.68        9.21      5.50 o
  -7   7   5       55.99       65.07      5.69 o
  -5   7   5       33.94       41.29      5.62 o
  -3   7   5       77.04       83.35      5.31 o
  -1   7   5      352.85      355.59      6.21 o
   1   7   5        0.05       10.09      5.49 o
   3   7   5        3.60       14.66      5.72 o
   5   7   5       61.13       69.24      5.61 o
   7   7   5       32.71       36.46      5.81 o
   9   7   5        7.32       14.56      5.91 o
 -12   8   5       11.16       20.24      6.33 o
 -10   8   5        3.70       12.70      5.92 o
  -8   8   5        7.91       23.62      6.27 o
  -6   8   5       13.53       20.38      5.64 o
  -4   8   5        6.95       12.75      6.33 o
  -2   8   5        0.99        7.69      5.91 o
   0   8   5        6.38        6.14      5.98 o
   2   8   5       12.02       24.49      5.81 o
   4   8   5       95.08      100.26      6.20 o
   6   8   5        2.78        4.08      6.55 o
  -9   9   5        0.62        3.98      7.42 o
  -7   9   5        0.45       -1.17      6.92 o
  -5   9   5        5.77       11.02      6.18 o
  -3   9   5        0.16        3.16      7.29 o
  -1   9   5        0.90        0.26      6.62 o
   1   9   5       47.24       65.57      7.23 o
 -24   0   6       23.42       25.41     10.84 o
 -22   0   6       15.09       17.82      8.33 o
 -20   0   6      161.38      160.55     10.60 o
 -18   0   6        1.37        5.82     11.14 o
 -16   0   6       86.38       93.48      6.49 o
 -14   0   6      101.78       85.48      5.80 o
 -12   0   6     1176.94     1155.28     22.46 o
 -10   0   6      165.98      147.25      7.14 o
  -8   0   6      383.64      442.97      8.96 o
  -6   0   6    29328.98    24679.29    709.60 o
  -4   0   6    10586.28    10260.42    356.29 o
  -2   0   6      315.00      344.47     10.00 o
   0   0   6      209.47      226.70      7.65 o
   2   0   6      328.91      326.09      7.69 o
   4   0   6     3467.75     3426.39     56.71 o
   6   0   6     1503.12     1701.93     63.09 o
   8   0   6      121.47      112.55      7.42 o
  10   0   6       21.48       30.48      7.09 o
  12   0   6        7.85       10.06      7.61 o
  14   0   6        1.22        7.76      8.14 o
 -23   1   6       17.71       13.20      6.08 o
 -21   1   6        7.49       13.89      5.58 o
 -19   1   6       34.61       44.77      4.80 o
 -17   1   6        0.12        0.31      4.68 o
 -15   1   6       13.35       20.07      4.48 o
 -13   1   6       80.65      115.61      4.68 o
 -11   1   6        0.04       11.93      4.58 o
  -9   1   6     1445.60     1405.72     14.34 o
  -7   1   6        0.19        3.49      6.91 o
  -5   1   6        0.16        7.41      8.29 o
  -3   1   6     3219.49     3002.59     52.20 o
  -1   1   6     1092.17     1037.18     16.56 o
   1   1   6     1863.12     1933.32     25.05 o
   3   1   6     2406.77     2626.74     66.88 o
   5   1   6       34.39       36.90      4.42 o
   7   1   6      237.07      242.90      9.07 o
   9   1   6       22.27       24.39      4.64 o
  11   1   6       44.23       47.89      5.33 o
  13   1   6        0.04        5.10      5.34 o
  15   1   6       13.52       15.86      6.33 o
 -22   2   6       27.86       32.14      5.67 o
 -20   2   6        0.44        3.49      5.59 o
 -18   2   6       18.51       16.86      4.72 o
 -16   2   6       26.45       34.12      4.97 o
 -14   2   6      569.50      567.24      7.66 o
 -12   2   6      254.44      245.12      5.10 o
 -10   2   6      618.68      629.77     10.22 o
  -8   2   6     4787.90     4811.22     63.12 o
  -6   2   6       77.44       73.15      6.62 o
  -4   2   6       21.48       19.20      6.78 o
  -2   2   6      288.98      295.80      6.87 o
   0   2   6     9639.27    10000.41    141.68 o
   2   2   6        3.21        5.30      5.11 o
   4   2   6      674.55      750.84     25.16 o
   6   2   6     1043.38     1084.77     35.49 o
   8   2   6       85.64       87.85      5.31 o
  10   2   6        2.69        7.71      4.91 o
  12   2   6       12.73       15.01      5.14 o
  14   2   6       26.97       21.13      5.88 o
 -23   3   6        2.01        9.65      8.91 o
 -21   3   6        1.34        5.99      5.48 o
 -19   3   6       35.33       33.38      5.36 o
 -17   3   6        6.81        8.08      4.57 o
 -15   3   6       24.47       26.14      4.93 o
 -13   3   6        1.67        2.86      4.90 o
 -11   3   6      104.97      102.13      5.24 o
  -9   3   6       12.51       10.00      5.22 o
  -7   3   6     2158.93     2403.63     38.99 o
  -5   3   6      228.80      221.21      6.19 o
  -3   3   6     2692.57     2887.94     44.17 o
  -1   3   6        4.93        8.25      5.29 o
   1   3   6      706.56      733.92     17.06 o
   3   3   6       40.08       40.70      5.38 o
   5   3   6       16.78       30.82      5.38 o
   7   3   6      211.94      192.54      5.12 o
   9   3   6       43.11       42.50      5.07 o
  11   3   6      315.35      272.96     10.94 o
  13   3   6        0.22        0.02      5.72 o
 -22   4   6        1.69       11.42      6.09 o
 -20   4   6       16.56       17.44      5.69 o
 -18   4   6        9.16        4.48      4.96 o
 -16   4   6        0.24        8.28      4.96 o
 -14   4   6       44.07       41.58      5.13 o
 -12   4   6       29.83       38.13      5.42 o
 -10   4   6        0.01        5.26      5.18 o
  -8   4   6        0.29        8.54      5.43 o
  -6   4   6       57.13       42.31      6.09 o
  -4   4   6      208.91      206.09      5.81 o
  -2   4   6     1485.41     1425.51     17.38 o
   0   4   6      316.14      304.28      6.45 o
   2   4   6      155.42      158.33      5.70 o
   4   4   6        0.05        1.11      5.12 o
   6   4   6       64.45       66.98      5.89 o
   8   4   6        4.34        5.73      5.06 o
  10   4   6        5.75        2.81      5.47 o
  12   4   6      116.72       94.97      6.50 o
 -19   5   6        1.74       12.83      5.52 o
 -17   5   6       14.37       29.30      5.20 o
 -15   5   6        5.80       11.03      5.41 o
 -13   5   6       16.37       16.21      5.40 o
 -11   5   6       41.28       47.04      5.06 o
  -9   5   6       79.03       73.90      5.38 o
  -7   5   6      172.43      163.61      6.34 o
  -5   5   6       36.58       38.52      5.19 o
  -3   5   6       98.15      106.45      5.36 o
  -1   5   6       29.56       36.16      5.77 o
   1   5   6       99.88      102.22      5.52 o
   3   5   6       38.03       35.16      5.19 o
   5   5   6       88.31       95.17      5.51 o
   7   5   6        3.65        3.90      5.72 o
   9   5   6        1.54        0.85      5.36 o
  11   5   6        2.64        9.00      5.95 o
 -18   6   6       11.77        9.34      5.33 o
 -16   6   6       25.93       35.08      5.59 o
 -14   6   6       16.28       22.30      5.46 o
 -12   6   6       25.14       32.19      5.30 o
 -10   6   6       93.32      104.10      5.51 o
  -8   6   6        5.03        7.41      5.52 o
  -6   6   6      198.56      184.23      5.89 o
  -4   6   6      268.91      239.89      5.44 o
  -2   6   6      403.82      371.44      6.64 o
   0   6   6       24.56       31.81      5.57 o
   2   6   6       72.24       72.34      5.27 o
   4   6   6       60.52       68.56      5.70 o
   6   6   6        0.09        7.99      5.40 o
   8   6   6        8.96       15.28      5.95 o
  10   6   6       27.82       26.06      5.67 o
 -17   7   6        0.48        3.58      6.11 o
 -15   7   6       79.95       90.01      5.86 o
 -13   7   6        0.01        4.58      5.64 o
 -11   7   6        0.10        2.41      5.40 o
  -9   7   6        6.43       11.68      6.03 o
  -7   7   6      279.67      264.07      7.55 o
  -5   7   6      152.82      142.29      5.92 o
  -3   7   6      144.92      137.66      5.85 o
  -1   7   6      370.51      339.64      6.29 o
   1   7   6        1.78       12.68      5.66 o
   3   7   6       10.75       24.51      5.95 o
   5   7   6        5.81        8.00      5.93 o
   7   7   6        8.10       16.52      6.92 o
 -14   8   6        0.05        7.18      6.34 o
 -12   8   6       78.68       94.84      6.35 o
 -10   8   6        7.39        9.80      5.77 o
  -8   8   6        5.79        6.69      6.37 o
  -6   8   6        3.06       -0.67      6.34 o
  -4   8   6       15.54       19.66      6.51 o
  -2   8   6       46.22       44.44      5.91 o
   0   8   6        2.96        7.12      6.03 o
   2   8   6       36.57       42.74      6.26 o
   4   8   6        3.04       11.89      6.38 o
  -9   9   6        3.98       14.75      6.44 o
  -7   9   6        1.10       17.44      6.85 o
  -5   9   6        2.45        0.01      7.21 o
  -3   9   6        0.87        6.28      7.01 o
  -1   9   6        9.02       11.74      6.59 o
 -23   1   7        2.42       13.11      6.35 o
 -21   1   7        2.52       -0.47      4.99 o
 -19   1   7        0.04       14.57      4.57 o
 -17   1   7      227.99      216.09      5.03 o
 -15   1   7       44.28       51.99      4.65 o
 -13   1   7       19.58       20.16      4.41 o
 -11   1   7     5914.39     5789.58     87.06 o
  -9   1   7       84.44       79.44      5.37 o
  -7   1   7     3816.17     3821.67     36.22 o
  -5   1   7      599.70      556.56     10.03 o
  -3   1   7      638.30      589.41      9.28 o
  -1   1   7     1975.01     2152.51     20.65 o
   1   1   7      130.11      144.35      5.18 o
   3   1   7     1592.65     1712.94     37.06 o
   5   1   7      408.81      454.54     15.45 o
   7   1   7        2.20        4.52      4.59 o
   9   1   7      122.95      127.78      5.20 o
  11   1   7        8.24       13.88      5.04 o
  13   1   7        3.72       15.52      6.03 o
 -24   2   7       25.79       26.28      5.98 o
 -22   2   7        1.79        0.45      5.42 o
 -20   2   7        4.63       16.88      5.04 o
 -18   2   7        6.47       11.20      5.04 o
 -16   2   7        2.67        2.76      4.48 o
 -14   2   7       50.60       57.11      4.83 o
 -12   2   7      180.91      230.22      5.14 o
 -10   2   7       89.04       86.71      5.06 o
  -8   2   7     2115.38     2186.50     23.47 o
  -6   2   7        4.08        9.35      6.59 o
  -4   2   7        9.79       11.20      7.07 o
  -2   2   7       97.49       99.07      5.99 o
   0   2   7     1598.36     1751.20     24.55 o
   2   2   7      346.42      355.08      9.08 o
   4   2   7      209.40      227.49     12.22 o
   6   2   7      425.51      435.97      6.89 o
   8   2   7        0.02        3.74      5.81 o
  10   2   7       17.68       22.23      5.39 o
  12   2   7       37.73       34.03      5.33 o
  14   2   7       72.99       57.25     11.87 o
 -23   3   7        2.17        6.49      5.72 o
 -21   3   7       26.23       27.11      5.33 o
 -19   3   7      105.61      104.58      5.27 o
 -17   3   7       79.62       94.45      5.59 o
 -15   3   7       81.81       75.81      4.72 o
 -13   3   7        0.25        3.39      4.99 o
 -11   3   7       13.05       15.37      5.22 o
  -9   3   7      279.65      292.42      5.78 o
  -7   3   7       24.08       12.99      5.66 o
  -5   3   7     1630.86     1687.74     23.66 o
  -3   3   7        2.90       -0.18      6.33 o
  -1   3   7       96.57      123.62      5.58 o
   1   3   7        9.41        6.57      5.25 o
   3   3   7        5.65        8.00      5.08 o
   5   3   7       28.07       40.26      5.60 o
   7   3   7       21.41       26.06      5.17 o
   9   3   7       18.75       16.19      5.12 o
  11   3   7       38.43       27.75      5.71 o
  13   3   7        4.67       12.06      6.14 o
 -22   4   7       10.13        7.33      5.68 o
 -20   4   7       20.08       19.17      5.30 o
 -18   4   7       92.64       86.65      5.42 o
 -16   4   7      110.69      100.80      5.13 o
 -14   4   7      229.83      198.58      5.91 o
 -12   4   7      168.29      151.52      5.42 o
 -10   4   7       88.87       84.46      5.56 o
  -8   4   7      440.30      454.29      6.70 o
  -6   4   7      634.21      654.77      7.15 o
  -4   4   7     2582.18     2639.94     22.40 o
  -2   4   7      131.55      134.89      5.92 o
   0   4   7        3.80        7.55      5.16 o
   2   4   7       69.07       66.96      4.97 o
   4   4   7       51.78       47.87      6.00 o
   6   4   7       80.68      102.94      5.89 o
   8   4   7      184.57      175.50      8.60 o
  10   4   7       97.95       74.74      6.35 o
  12   4   7       21.69       20.88      6.00 o
 -21   5   7        1.91        8.39      5.71 o
 -19   5   7        9.63        5.45      5.53 o
 -17   5   7       40.27       39.21      5.34 o
 -15   5   7      493.10      433.67     10.64 o
 -13   5   7      260.39      283.07      5.93 o
 -11   5   7      214.05      202.79      5.78 o
  -9   5   7        1.42        2.82      5.80 o
  -7   5   7        0.55        4.01      5.78 o
  -5   5   7      105.71      108.05      5.97 o
  -3   5   7       57.71       69.36      5.76 o
  -1   5   7      310.81      304.58      6.25 o
   1   5   7      371.37      360.77      7.67 o
   3   5   7      384.05      379.50      5.80 o
   5   5   7      153.26      147.61      5.59 o
   7   5   7       57.43       53.61      5.86 o
   9   5   7        0.54        2.69      5.73 o
  11   5   7        8.49       20.78      6.79 o
 -18   6   7        5.38        3.06      5.36 o
 -16   6   7       49.72       48.76      6.21 o
 -14   6   7        2.99        1.27      5.58 o
 -12   6   7      171.29      161.99      6.37 o
 -10   6   7        0.58        0.41      5.37 o
  -8   6   7      163.72      155.85      5.68 o
  -6   6   7        3.03       -0.52      5.52 o
  -4   6   7      109.31       97.61      5.20 o
  -2   6   7       84.98       82.72      5.79 o
   0   6   7       47.61       56.42      5.62 o
   2   6   7        0.01        6.12      5.65 o
   4   6   7        2.90       11.44      5.36 o
   6   6   7       82.36       80.76      5.75 o
   8   6   7       25.18       31.54      5.72 o
 -17   7   7        0.54       -3.43      6.59 o
 -15   7   7        2.08        7.34      5.89 o
 -13   7   7        0.00        5.06      5.58 o
 -11   7   7       14.76       21.32      5.67 o
  -9   7   7        0.19        3.70      5.83 o
  -7   7   7        0.26       13.13      6.61 o
  -5   7   7       12.66       14.08      5.53 o
  -3   7   7        0.01        5.19      5.64 o
  -1   7   7       12.06       26.48      6.08 o
   1   7   7        0.29        6.51      5.65 o
   3   7   7       33.05       32.62      5.94 o
   5   7   7       17.66       24.30      5.84 o
   7   7   7       14.52       12.72      7.13 o
 -14   8   7        2.32       13.04      6.35 o
 -12   8   7        9.97       20.88      6.23 o
 -10   8   7        0.99        8.83      5.88 o
  -8   8   7        4.25       10.79      5.79 o
  -6   8   7        0.06        0.22      6.00 o
  -4   8   7       22.88       30.14      5.85 o
  -2   8   7        7.58       13.74      5.94 o
   0   8   7        2.44        9.84      6.16 o
   2   8   7       67.96       57.16      6.34 o
   4   8   7       38.38       54.18      7.37 o
  -9   9   7        7.41       21.72      6.87 o
  -7   9   7        0.66       11.71      6.78 o
  -5   9   7        0.51        9.47      7.58 o
  -3   9   7        0.47        9.44      6.84 o
  -1   9   7        0.57        9.28      8.55 o
 -24   0   8        8.01       16.25      8.40 o
 -22   0   8      465.56      466.84     12.75 o
 -20   0   8      259.51      235.14      7.72 o
 -18   0   8      406.10      397.02      7.99 o
 -16   0   8      790.62      725.47     13.02 o
 -14   0   8       33.52       28.18      6.43 o
 -12   0   8      567.37      613.24     11.34 o
 -10   0   8      705.13      643.55     16.01 o
  -8   0   8    18603.26    18640.79    579.37 o
  -6   0   8      153.91      123.95     14.63 o
  -4   0   8      554.73      626.04     27.48 o
  -2   0   8      770.69      833.15     13.23 o
   0   0   8      589.67      639.72      8.43 o
   2   0   8     1121.87     1068.41     13.47 o
   4   0   8      182.95      190.45      6.37 o
   6   0   8      860.37      919.84     23.05 o
   8   0   8      122.68      129.21      7.72 o
  10   0   8      208.37      192.25     11.82 o
  12   0   8       17.80       28.40      8.53 o
 -25   1   8        0.16        9.10      7.14 o
 -23   1   8       12.23       14.89      5.77 o
 -21   1   8      154.62      155.17      5.69 o
 -19   1   8      149.11      154.66      5.15 o
 -17   1   8      518.76      488.48      8.28 o
 -15   1   8       26.29       23.24      4.51 o
 -13   1   8      556.64      559.62      5.58 o
 -11   1   8      628.15      615.75      6.64 o
  -9   1   8     1720.70     1703.77     26.31 o
  -7   1   8       63.27       56.11      6.99 o
  -5   1   8       53.69       51.64      7.29 o
  -3   1   8       82.35       46.00      6.35 o
  -1   1   8     4375.79     4299.91     45.10 o
   1   1   8     1541.39     1623.70     16.82 o
   3   1   8       83.83      103.38      4.73 o
   5   1   8      523.39      528.72     12.96 o
   7   1   8      376.53      393.45     11.30 o
   9   1   8        1.24        2.86      5.02 o
  11   1   8       14.03       19.66      5.55 o
  13   1   8       24.00       23.36      6.51 o
 -24   2   8        1.01        1.67      5.57 o
 -22   2   8        8.71        6.70      5.34 o
 -20   2   8       53.59       65.54      5.52 o
 -18   2   8       19.85       23.82      4.77 o
 -16   2   8       13.19       13.83      4.81 o
 -14   2   8      812.00      752.58     12.54 o
 -12   2   8      948.48      874.10      6.95 o
 -10   2   8       61.87       75.52      5.66 o
  -8   2   8      421.26      417.22      6.91 o
  -6   2   8      428.83      413.58      7.79 o
  -4   2   8     1597.32     1473.30     21.64 o
  -2   2   8     1274.51     1304.31     12.90 o
   0   2   8        0.17        2.06      5.09 o
   2   2   8     1495.10     1422.02     28.16 o
   4   2   8      131.14      134.86      5.53 o
   6   2   8       17.46       21.72      4.88 o
   8   2   8        3.23        3.13      5.23 o
  10   2   8       46.36       47.03      5.26 o
  12   2   8        0.11       10.85      5.52 o
 -23   3   8       34.45       36.20      5.94 o
 -21   3   8       26.27       20.76      5.34 o
 -19   3   8        2.60        8.27      5.53 o
 -17   3   8      393.30      366.61      5.44 o
 -15   3   8      125.93      127.94      4.92 o
 -13   3   8        0.74        6.21      5.15 o
 -11   3   8       57.97       58.39      5.59 o
  -9   3   8        0.06        6.35      5.69 o
  -7   3   8      147.48      151.90      6.67 o
  -5   3   8      456.00      440.62      6.95 o
  -3   3   8      593.69      657.08      9.34 o
  -1   3   8      143.77      185.84      5.73 o
   1   3   8        8.20       10.04      5.92 o
   3   3   8        8.10       12.97      5.11 o
   5   3   8        6.96       11.14      5.06 o
   7   3   8        0.10        8.82      5.09 o
   9   3   8      131.88      116.64      5.43 o
  11   3   8       11.90       22.04      5.72 o
 -22   4   8        5.87       10.83      5.52 o
 -20   4   8       82.12       83.78      5.39 o
 -18   4   8        2.95        7.09      5.09 o
 -16   4   8       43.26       33.91      5.64 o
 -14   4   8        6.40       11.66      5.50 o
 -12   4   8       72.72       71.80      5.25 o
 -10   4   8      199.56      172.07      5.87 o
  -8   4   8       11.48       12.38      5.75 o
  -6   4   8       93.94      103.05      6.44 o
  -4   4   8       10.37       13.76      6.03 o
  -2   4   8      196.09      204.65      6.15 o
   0   4   8       61.59       51.20      5.43 o
   2   4   8       74.07       75.39      5.11 o
   4   4   8       13.79       17.98      5.57 o
   6   4   8       55.92       52.99      5.85 o
   8   4   8       59.26       72.50      7.11 o
  10   4   8       14.11       11.74      5.74 o
 -21   5   8        5.50       12.15      6.36 o
 -19   5   8        0.14        2.82      5.51 o
 -17   5   8        1.67        6.27      6.39 o
 -15   5   8       15.25       21.35      5.30 o
 -13   5   8      181.14      190.54      5.83 o
 -11   5   8       32.00       38.05      5.31 o
  -9   5   8      248.62      240.70      6.21 o
  -7   5   8       23.81       31.90      5.85 o
  -5   5   8      123.86      126.83      5.91 o
  -3   5   8      130.87      150.54      6.40 o
  -1   5   8      454.19      413.80      6.72 o
   1   5   8        0.20        1.51      5.23 o
   3   5   8        0.93        5.41      5.23 o
   5   5   8        2.41        4.65      5.49 o
   7   5   8       14.28       24.38      5.70 o
   9   5   8        0.66        2.42      6.31 o
 -20   6   8        0.03       13.49      5.73 o
 -18   6   8       12.29       23.95      5.67 o
 -16   6   8        0.13        7.32      5.49 o
 -14   6   8        8.51       16.77      5.35 o
 -12   6   8        8.34       11.29      5.19 o
 -10   6   8       46.53       28.84      5.36 o
  -8   6   8        1.70        0.23      5.61 o
  -6   6   8      239.71      233.67      5.64 o
  -4   6   8        0.71        5.92      5.75 o
  -2   6   8        0.31        4.40      5.58 o
   0   6   8       35.94       32.14      5.74 o
   2   6   8      148.08      136.07      5.75 o
   4   6   8        4.20        7.04      6.03 o
   6   6   8        5.93        8.80      5.62 o
   8   6   8       13.22        7.76      5.88 o
 -17   7   8        5.63        6.39      6.11 o
 -15   7   8        0.21       10.81      6.01 o
 -13   7   8        5.25       13.38      5.60 o
 -11   7   8        0.03        4.65      5.83 o
  -9   7   8       50.97       52.80      6.04 o
  -7   7   8        0.08        5.20      5.58 o
  -5   7   8      212.72      198.50      6.42 o
  -3   7   8       15.17       17.39      6.22 o
  -1   7   8        7.08       16.10      5.63 o
   1   7   8        2.35        6.47      5.96 o
   3   7   8        3.65       11.18      6.08 o
   5   7   8        9.64       16.29      6.40 o
 -14   8   8        0.91        3.19      6.55 o
 -12   8   8       11.01       10.67      6.02 o
 -10   8   8        0.08        1.16      6.25 o
  -8   8   8        0.50        1.59      5.81 o
  -6   8   8       38.23       38.85      7.07 o
  -4   8   8        4.92        9.38      6.38 o
  -2   8   8       18.69       24.53      6.42 o
   0   8   8        3.79       10.09      6.02 o
   2   8   8        1.80       16.06      6.50 o
  -9   9   8       14.91       11.88      7.46 o
  -7   9   8       11.42       14.16      7.47 o
  -5   9   8        2.81        3.76      7.54 o
  -3   9   8        0.02        5.46      7.05 o
 -25   1   9        0.64        8.92      6.85 o
 -23   1   9       12.66       16.31      6.09 o
 -21   1   9        5.85       13.09      5.13 o
 -19   1   9      302.04      306.23      7.01 o
 -17   1   9      143.87      149.36      4.90 o
 -15   1   9       11.30       15.87      4.67 o
 -13   1   9      235.77      177.87      5.07 o
 -11   1   9      206.07      224.45      5.47 o
  -9   1   9       24.30       38.08      6.52 o
  -7   1   9      648.44      615.98      8.45 o
  -5   1   9      235.16      236.17      7.25 o
  -3   1   9     1310.00     1414.95     13.34 o
  -1   1   9      527.63      541.14      8.91 o
   1   1   9      209.41      177.17      4.97 o
   3   1   9      672.21      628.22     11.02 o
   5   1   9       25.92       20.95      4.93 o
   7   1   9       31.94       39.19      6.27 o
   9   1   9       38.55       40.70      5.61 o
  11   1   9        3.87        7.43      5.76 o
 -24   2   9        0.00        2.96      5.55 o
 -22   2   9       36.68       32.49      5.42 o
 -20   2   9        2.30        6.73      4.88 o
 -18   2   9       63.93       70.29      5.00 o
 -16   2   9      287.23      265.21      5.29 o
 -14   2   9      231.23      246.80      5.18 o
 -12   2   9       72.42       63.20      5.83 o
 -10   2   9      273.63      279.66      6.39 o
  -8   2   9      153.23      156.28      6.38 o
  -6   2   9     1141.55     1164.45      8.88 o
  -4   2   9      150.80      164.68      6.36 o
  -2   2   9      291.23      285.51      8.68 o
   0   2   9      131.82      143.80      5.07 o
   2   2   9     1839.06     1885.89     29.42 o
   4   2   9      149.42      137.48      4.89 o
   6   2   9       49.30       53.99      5.05 o
   8   2   9        1.82        0.14      5.27 o
  10   2   9        8.96       16.85      5.84 o
  12   2   9       14.82       14.78      6.45 o
 -23   3   9        1.61       10.65      5.81 o
 -21   3   9      110.14      106.08      5.40 o
 -19   3   9       20.66       19.27      4.93 o
 -17   3   9       37.16       43.57      4.60 o
 -15   3   9        0.24        7.24      5.02 o
 -13   3   9       14.50       25.93      6.35 o
 -11   3   9       18.59       30.15      5.44 o
  -9   3   9      493.90      477.10      6.79 o
  -7   3   9     1121.82     1153.45      9.82 o
  -5   3   9       86.79       79.92      6.82 o
  -3   3   9     2285.60     2409.48     21.05 o
  -1   3   9       52.18       50.62      5.35 o
   1   3   9       28.57       31.63      5.62 o
   3   3   9       60.08       74.17      5.00 o
   5   3   9      320.42      336.75      8.76 o
   7   3   9      123.01      117.60      5.50 o
   9   3   9        8.21       16.33      5.95 o
  11   3   9       21.54       25.24      6.35 o
 -22   4   9        2.04        6.85      5.80 o
 -20   4   9       31.56       29.10      5.14 o
 -18   4   9      363.29      315.91      7.40 o
 -16   4   9       93.73       82.62      5.89 o
 -14   4   9       57.34       59.82      5.83 o
 -12   4   9       11.78       20.93      5.26 o
 -10   4   9      720.56      660.66      7.45 o
  -8   4   9      310.31      302.91      6.69 o
  -6   4   9      120.93      124.19      6.15 o
  -4   4   9      172.57      176.51      6.80 o
  -2   4   9        0.50       12.88      5.70 o
   0   4   9        0.95        7.10      5.71 o
   2   4   9       26.51       27.92      5.46 o
   4   4   9        6.93        8.01      5.07 o
   6   4   9      148.32      149.42      5.75 o
   8   4   9       35.83       36.53      5.79 o
  10   4   9       40.28       26.39      6.19 o
 -21   5   9        2.26       13.58      5.79 o
 -19   5   9        4.11       10.11      5.56 o
 -17   5   9        0.05       -3.03      5.33 o
 -15   5   9        9.15       17.44      5.25 o
 -13   5   9      264.88      231.09      5.66 o
 -11   5   9       13.69       25.19      5.40 o
  -9   5   9      253.92      260.79      7.21 o
  -7   5   9       25.97       24.14      6.23 o
  -5   5   9        3.68       11.99      5.89 o
  -3   5   9       51.87       55.47      6.22 o
  -1   5   9        1.86       11.65      5.56 o
   1   5   9        5.14        5.82      5.35 o
   3   5   9        0.01        0.96      5.79 o
   5   5   9        7.15       -0.10      5.29 o
   7   5   9       11.71       11.41      5.75 o
   9   5   9       24.97       22.00      5.96 o
 -20   6   9       32.15       38.97      5.38 o
 -18   6   9       25.75       27.86      6.21 o
 -16   6   9        6.01       11.31      5.49 o
 -14   6   9        0.99        4.34      5.41 o
 -12   6   9       86.01       76.17      5.61 o
 -10   6   9       55.51       62.49      5.48 o
  -8   6   9       29.30       40.11      6.05 o
  -6   6   9        0.78        7.98      5.41 o
  -4   6   9      241.91      232.09      6.86 o
  -2   6   9        6.01        9.41      5.88 o
   0   6   9       48.30       59.63      5.90 o
   2   6   9       76.63       68.73      5.93 o
   4   6   9       16.90       20.69      5.58 o
   6   6   9       31.28       28.40      6.50 o
 -17   7   9        0.47       -5.30      6.05 o
 -15   7   9        4.09        7.00      5.85 o
 -13   7   9        4.00        8.43      5.60 o
 -11   7   9       40.68       45.86      5.76 o
  -9   7   9       10.98       10.76      5.81 o
  -7   7   9      137.59      126.17      6.25 o
  -5   7   9      125.77      126.73      6.85 o
  -3   7   9       45.35       43.32      6.37 o
  -1   7   9       45.28       47.87      6.03 o
   1   7   9        0.24        8.10      6.69 o
   3   7   9       10.07       17.72      6.23 o
   5   7   9       48.81       52.30      7.74 o
 -14   8   9        1.73       10.17      6.30 o
 -12   8   9        0.49        3.22      6.07 o
 -10   8   9       53.72       60.19      6.80 o
  -8   8   9       14.64       10.80      6.07 o
  -6   8   9        0.13        9.60      7.12 o
  -4   8   9       15.96       20.50      6.87 o
  -2   8   9       27.34       24.58      6.97 o
   0   8   9        0.24       11.47      6.50 o
   2   8   9        0.00        7.49      6.86 o
  -7   9   9        1.58        8.90      9.10 o
 -26   0  10       33.71       33.19      9.43 o
 -24   0  10      111.13       89.27      8.07 o
 -22   0  10       11.72       18.54      8.17 o
 -20   0  10        2.37        3.68      7.47 o
 -18   0  10       56.04       53.03     10.13 o
 -16   0  10       71.51       73.16      6.86 o
 -14   0  10       50.67       53.72      6.70 o
 -12   0  10      172.11      136.83      7.82 o
 -10   0  10     4214.73     4420.34    109.04 o
  -8   0  10      618.66      691.48     14.06 o
  -6   0  10      123.70      115.12     11.10 o
  -4   0  10       35.71       30.44      8.26 o
  -2   0  10      289.15      254.49      8.04 o
   0   0  10      114.66      107.21      7.82 o
   2   0  10        0.18        4.87      5.97 o
   4   0  10      282.05      279.68      7.71 o
   6   0  10      195.64      169.36      8.11 o
   8   0  10       75.85       88.67      7.74 o
  10   0  10        0.01       -1.86      9.22 o
 -25   1  10       79.23       85.98      6.27 o
 -23   1  10       25.04       35.94      5.18 o
 -21   1  10      125.15      120.57      5.10 o
 -19   1  10       60.27       70.35      4.85 o
 -17   1  10        0.94        8.06      4.60 o
 -15   1  10       15.48       18.27      4.41 o
 -13   1  10       26.96       15.30      4.87 o
 -11   1  10     3457.67     3636.33     40.21 o
  -9   1  10      748.79      732.12      7.94 o
  -7   1  10     3728.52     3620.00     48.20 o
  -5   1  10      900.10      905.02     20.80 o
  -3   1  10      486.52      488.11      6.52 o
  -1   1  10      230.84      209.45      5.70 o
   1   1  10      138.03      154.85      5.00 o
   3   1  10      256.96      264.37      5.34 o
   5   1  10       17.94       19.67      4.94 o
   7   1  10       27.00       26.37      5.08 o
   9   1  10       30.39       25.50      5.20 o
  11   1  10       15.70       15.67      6.70 o
 -24   2  10       19.91       26.16      5.88 o
 -22   2  10       39.80       52.50      5.10 o
 -20   2  10        6.59        9.94      4.88 o
 -18   2  10       15.10       18.61      4.77 o
 -16   2  10      124.61      117.93      4.87 o
 -14   2  10     1690.27     1762.99     10.72 o
 -12   2  10      972.59      912.79      9.00 o
 -10   2  10        4.08       14.67      5.62 o
  -8   2  10       37.68       25.68      6.10 o
  -6   2  10       96.94      102.63      6.71 o
  -4   2  10     2082.46     1838.05     20.40 o
  -2   2  10      272.32      248.08      6.22 o
   0   2  10     2667.39     2741.48     45.53 o
   2   2  10      366.73      332.26      5.45 o
   4   2  10      253.55      227.08      6.06 o
   6   2  10       36.56       31.85      5.19 o
   8   2  10        0.30        4.65      5.31 o
  10   2  10       28.93       32.76      5.84 o
 -25   3  10        1.65        9.24      6.34 o
 -23   3  10        2.12        4.12      5.26 o
 -21   3  10       25.16       18.78      5.03 o
 -19   3  10      181.08      182.96      6.06 o
 -17   3  10       67.32       68.07      4.97 o
 -15   3  10      250.97      241.24      6.60 o
 -13   3  10      189.07      194.62      5.65 o
 -11   3  10       17.44       13.53      5.42 o
  -9   3  10     1096.86     1018.39     11.03 o
  -7   3  10     1271.12     1203.59     16.57 o
  -5   3  10      212.59      184.41      7.05 o
  -3   3  10       14.24       12.90      5.52 o
  -1   3  10      170.46      176.52      5.66 o
   1   3  10      448.19      449.57      7.05 o
   3   3  10        2.29        0.27      4.84 o
   5   3  10       31.34       27.24      4.90 o
   7   3  10        7.35       14.72      5.63 o
   9   3  10       16.12       21.04      5.85 o
 -24   4  10        0.46        5.40      6.09 o
 -22   4  10        0.93        4.97      5.43 o
 -20   4  10        6.65       15.96      5.19 o
 -18   4  10       45.01       30.98      5.12 o
 -16   4  10        6.48       15.39      5.57 o
 -14   4  10      166.94      175.89      6.28 o
 -12   4  10        9.55       12.17      5.36 o
 -10   4  10      368.77      376.33      6.59 o
  -8   4  10       11.70        2.49      6.30 o
  -6   4  10      614.33      587.99     12.68 o
  -4   4  10      406.65      413.51      8.81 o
  -2   4  10       43.94       61.46      5.83 o
   0   4  10      249.29      250.30      5.76 o
   2   4  10        0.12        4.31      5.18 o
   4   4  10        3.33        9.76      5.36 o
   6   4  10        1.40        7.43      5.30 o
   8   4  10        0.07       11.74      5.70 o
 -21   5  10        0.18        2.22      5.57 o
 -19   5  10       27.63       24.00      5.38 o
 -17   5  10      265.61      283.71      5.95 o
 -15   5  10      449.06      388.83      6.38 o
 -13   5  10      237.09      216.94      5.80 o
 -11   5  10       13.30       21.42      5.38 o
  -9   5  10       33.90       32.39      6.36 o
  -7   5  10       11.54        3.93      5.81 o
  -5   5  10        6.77        9.94      7.00 o
  -3   5  10      128.35      105.40      6.33 o
  -1   5  10        3.21        2.89      5.48 o
   1   5  10        0.21        1.97      5.61 o
   3   5  10        0.92        4.43      5.30 o
   5   5  10        4.87        8.21      5.92 o
   7   5  10        4.64        2.80      5.81 o
 -20   6  10       26.46       21.52      5.68 o
 -18   6  10        0.68        3.24      5.80 o
 -16   6  10        0.01        7.95      5.35 o
 -14   6  10        1.00        5.19      5.82 o
 -12   6  10        2.20        6.50      5.67 o
 -10   6  10        1.66        7.99      5.82 o
  -8   6  10        0.02       -2.74      6.72 o
  -6   6  10      151.28      127.45      6.95 o
  -4   6  10        7.62       10.03      6.43 o
  -2   6  10       14.36       17.48      6.02 o
   0   6  10       22.54       20.83      5.97 o
   2   6  10       31.48       30.70      6.16 o
   4   6  10        1.26        0.02      5.77 o
   6   6  10        0.26        1.07      6.25 o
 -19   7  10        7.51       22.81     15.34 o
 -17   7  10        2.49       10.12      6.54 o
 -15   7  10       10.93       19.13      5.86 o
 -13   7  10        0.94        8.43      5.82 o
 -11   7  10        9.91       12.23      5.86 o
  -9   7  10        6.56        8.05      6.34 o
  -7   7  10      309.09      291.35      7.85 o
  -5   7  10       21.07       18.78      6.52 o
  -3   7  10      228.56      218.27      6.55 o
  -1   7  10       32.96       30.72      6.32 o
   1   7  10       11.50       17.66      6.64 o
   3   7  10        7.79       10.92      6.87 o
 -14   8  10        0.62        8.11      6.56 o
 -12   8  10       46.47       57.18      6.21 o
 -10   8  10       10.32       10.83      6.41 o
  -8   8  10        1.47       10.70      6.94 o
  -6   8  10       17.29       11.73      7.71 o
  -4   8  10       43.87       56.16      7.34 o
  -2   8  10       43.92       38.55      7.28 o
   0   8  10       24.14       23.63      6.77 o
 -25   1  11       66.11       71.53      6.59 o
 -23   1  11        0.23        4.20      5.24 o
 -21   1  11      396.85      375.83      5.71 o
 -19   1  11        1.09        9.55      4.69 o
 -17   1  11      566.22      538.45     10.03 o
 -15   1  11      117.35      110.22      4.80 o
 -13   1  11      220.34      233.49      5.41 o
 -11   1  11     4127.12     4323.09     45.87 o
  -9   1  11      351.28      276.56      7.34 o
  -7   1  11      810.74      840.44     11.97 o
  -5   1  11      193.42      208.08      6.28 o
  -3   1  11       11.28       13.75      5.73 o
  -1   1  11      700.09      671.37     11.89 o
   1   1  11       49.26       52.44      5.02 o
   3   1  11      236.67      232.27      5.34 o
   5   1  11       16.09       27.87      5.06 o
   7   1  11       15.77       18.86      5.19 o
   9   1  11       13.78       13.64      5.87 o
 -26   2  11        0.82        6.64      5.70 o
 -24   2  11       12.18       19.67      5.79 o
 -22   2  11        3.78        5.04      4.92 o
 -20   2  11        9.18       15.71      4.91 o
 -18   2  11      576.34      578.11      9.78 o
 -16   2  11      871.39      867.18     11.90 o
 -14   2  11      243.12      235.12      5.41 o
 -12   2  11      487.33      490.36      7.06 o
 -10   2  11      137.77      136.15      6.42 o
  -8   2  11        9.77       14.43      6.60 o
  -6   2  11      166.70      152.07      6.97 o
  -4   2  11      765.48      709.97     10.79 o
  -2   2  11     1284.40     1238.20     11.41 o
   0   2  11        2.43        3.48      5.10 o
   2   2  11        2.99       14.13      4.89 o
   4   2  11        4.57       12.46      4.90 o
   6   2  11       10.89       12.36      5.32 o
   8   2  11       31.17       36.05      5.74 o
  10   2  11        0.00        6.79      6.41 o
 -25   3  11        0.87       -2.10      6.08 o
 -23   3  11        0.05        5.51      5.24 o
 -21   3  11       18.58       17.82      4.90 o
 -19   3  11       46.14       42.10      5.30 o
 -17   3  11       75.06       93.22      5.74 o
 -15   3  11       92.29       94.55      6.31 o
 -13   3  11       13.61       15.55      5.97 o
 -11   3  11        3.70        6.17      5.96 o
  -9   3  11     1745.88     1612.94     10.08 o
  -7   3  11      141.55      134.43      7.25 o
  -5   3  11     1096.49      992.83      8.59 o
  -3   3  11        2.10        7.92      5.59 o
  -1   3  11       22.48       22.79      5.18 o
   1   3  11        0.04        5.01      5.49 o
   3   3  11       45.95       51.42      5.16 o
   5   3  11       30.20       36.02      5.68 o
   7   3  11        2.95        6.84      5.78 o
   9   3  11        3.04       12.13      6.75 o
 -24   4  11        0.34       10.92      5.87 o
 -22   4  11        9.62       14.49      5.52 o
 -20   4  11       25.11       24.27      5.05 o
 -18   4  11       58.20       59.10      5.09 o
 -16   4  11      217.14      209.27      5.79 o
 -14   4  11      469.76      451.15      5.98 o
 -12   4  11        0.67        3.42      5.52 o
 -10   4  11      566.20      566.15     10.18 o
  -8   4  11      186.12      202.14      6.96 o
  -6   4  11      126.99      133.80      7.12 o
  -4   4  11       87.60       68.02      6.19 o
  -2   4  11        2.54        6.52      5.91 o
   0   4  11       35.71       31.64      5.34 o
   2   4  11       60.15       67.67      5.93 o
   4   4  11       24.82       24.75      5.73 o
   6   4  11       27.09       27.20      5.51 o
   8   4  11        0.03        8.25      6.14 o
 -23   5  11        6.88       11.96      6.62 o
 -21   5  11        7.87        7.68      5.65 o
 -19   5  11        0.22        9.86      5.14 o
 -17   5  11      171.75      189.56      5.93 o
 -15   5  11      429.37      354.32      6.21 o
 -13   5  11      207.33      203.72      6.27 o
 -11   5  11        9.69       11.86      5.84 o
  -9   5  11        2.39        5.06      6.10 o
  -7   5  11        0.01        2.70      7.31 o
  -5   5  11        5.59       16.78      6.64 o
  -3   5  11      224.25      202.91      7.26 o
  -1   5  11      130.23      118.16      5.72 o
   1   5  11       35.45       32.81      5.93 o
   3   5  11       43.73       45.87      5.36 o
   5   5  11       11.66       15.31      5.85 o
   7   5  11        3.49        5.67      5.99 o
 -20   6  11       15.98       22.61      5.50 o
 -18   6  11       40.71       36.40      5.95 o
 -16   6  11       18.18       22.49      5.78 o
 -14   6  11        4.91       10.33      5.63 o
 -12   6  11      221.14      195.84      6.22 o
 -10   6  11       82.71       82.82      6.33 o
  -8   6  11        0.28        7.25      6.96 o
  -6   6  11       46.69       41.22      6.82 o
  -4   6  11       81.59       71.81      6.87 o
  -2   6  11        7.01        9.79      6.10 o
   0   6  11       19.59       20.84      5.87 o
   2   6  11       15.89       12.02      6.31 o
   4   6  11        1.21       10.13      5.67 o
 -19   7  11        5.69       16.58      6.20 o
 -17   7  11        2.69       14.09      6.20 o
 -15   7  11        0.12       -1.77      6.15 o
 -13   7  11        0.79        4.28      5.74 o
 -11   7  11        9.60       14.22      6.17 o
  -9   7  11       14.65       36.91      6.99 o
  -7   7  11       39.63       37.63      7.71 o
  -5   7  11       37.01       42.04      6.24 o
  -3   7  11        0.28       10.44      6.18 o
  -1   7  11       21.37       31.93      6.47 o
   1   7  11        0.49       10.18      6.19 o
   3   7  11        1.36        6.47      6.62 o
 -14   8  11       10.23       24.13      6.52 o
 -12   8  11        1.14       14.96      6.85 o
 -10   8  11        6.94        8.55      7.08 o
  -8   8  11        8.94        7.26      7.39 o
  -6   8  11        1.70       -7.42      7.65 o
  -4   8  11       46.46       51.75      6.98 o
  -2   8  11        8.26        6.22      6.73 o
 -26   0  12       47.47       34.47      8.64 o
 -24   0  12      532.69      535.65     23.59 o
 -22   0  12     2301.73     2309.61     13.23 o
 -20   0  12        4.13       14.24      7.36 o
 -18   0  12        8.26        9.73      8.96 o
 -16   0  12      540.48      512.86      8.57 o
 -14   0  12     1276.51     1279.01     31.93 o
 -12   0  12      631.99      634.49     11.30 o
 -10   0  12      403.69      436.05     11.39 o
  -8   0  12    22073.54    22633.94    434.70 o
  -6   0  12      723.16      686.50     49.13 o
  -4   0  12      667.87      739.88     11.17 o
  -2   0  12        0.04        6.11      8.14 o
   0   0  12       15.62       20.38      7.62 o
   2   0  12       87.00       88.47      7.54 o
   4   0  12        9.89       16.14      7.14 o
   6   0  12      177.24      157.84      8.71 o
   8   0  12        4.33       15.78      8.68 o
 -25   1  12       24.58       21.39      6.09 o
 -23   1  12       10.97        6.64      5.12 o
 -21   1  12       79.13       75.58      5.11 o
 -19   1  12      979.27      953.01      6.52 o
 -17   1  12       12.37       14.47      4.98 o
 -15   1  12        9.68       20.20      5.26 o
 -13   1  12     1559.65     1550.83     14.29 o
 -11   1  12     1174.48     1278.28     13.40 o
  -9   1  12      177.23      134.05      7.49 o
  -7   1  12      297.86      316.65      7.83 o
  -5   1  12      508.91      511.51      9.55 o
  -3   1  12      208.89      215.08      6.59 o
  -1   1  12       33.19       33.37      4.99 o
   1   1  12       75.65       72.47      5.80 o
   3   1  12        3.56        9.12      5.08 o
   5   1  12        2.98        2.70      5.20 o
   7   1  12       28.42       15.10      6.15 o
   9   1  12        4.09       17.96      6.67 o
 -26   2  12       19.67       10.58      6.19 o
 -24   2  12        4.77        6.42      5.28 o
 -22   2  12       29.06       25.94      5.40 o
 -20   2  12        4.85       14.91      4.85 o
 -18   2  12      862.72      847.11      7.49 o
 -16   2  12       47.06       39.48      5.06 o
 -14   2  12     1062.11      963.18      7.16 o
 -12   2  12       40.47       48.83      5.88 o
 -10   2  12       74.29       81.64      6.19 o
  -8   2  12       37.15       38.16      7.25 o
  -6   2  12       23.25       19.01      6.47 o
  -4   2  12       16.08       16.83      5.51 o
  -2   2  12      129.21      157.75      5.87 o
   0   2  12      150.10      152.05      5.47 o
   2   2  12      102.34       89.43      6.10 o
   4   2  12        5.05       12.24      5.18 o
   6   2  12        2.64        8.08      5.56 o
   8   2  12        2.51        6.48      5.93 o
 -25   3  12        6.09       14.43      5.65 o
 -23   3  12       11.80       14.20      5.48 o
 -21   3  12       46.83       53.18      5.69 o
 -19   3  12       29.44       34.42      5.47 o
 -17   3  12       41.53       54.21      5.39 o
 -15   3  12      111.85      116.85      5.89 o
 -13   3  12      389.05      364.53      6.87 o
 -11   3  12     1000.26      908.84      8.61 o
  -9   3  12      171.10      174.04      7.78 o
  -7   3  12       33.54       40.79      7.10 o
  -5   3  12       44.60       53.65      6.06 o
  -3   3  12      218.95      209.97      5.88 o
  -1   3  12       37.42       44.03      5.39 o
   1   3  12       84.10       82.04      5.40 o
   3   3  12        0.27        3.90      5.70 o
   5   3  12       21.93       28.14      5.39 o
   7   3  12        9.05       12.37      6.07 o
 -24   4  12        3.31       21.46      6.22 o
 -22   4  12        0.01        2.74      5.26 o
 -20   4  12        3.10        7.60      5.45 o
 -18   4  12       72.23       68.08      5.22 o
 -16   4  12      231.58      234.60      5.75 o
 -14   4  12     1587.10     1549.60     27.17 o
 -12   4  12        8.11       13.28      6.15 o
 -10   4  12      392.38      354.76      6.90 o
  -8   4  12      177.55      156.83      6.63 o
  -6   4  12      392.97      383.11      7.23 o
  -4   4  12        6.27        4.54      6.23 o
  -2   4  12        3.94       10.46      5.78 o
   0   4  12      109.97      116.25      5.72 o
   2   4  12       61.65       63.31      5.40 o
   4   4  12        0.89        3.32      6.08 o
   6   4  12       17.59       14.98      5.79 o
 -23   5  12        0.57       -1.64      5.99 o
 -21   5  12        0.77        1.51      5.21 o
 -19   5  12      100.43       92.02      5.56 o
 -17   5  12       69.83       51.13      5.78 o
 -15   5  12       11.80        8.30      5.62 o
 -13   5  12       19.07       23.51      5.86 o
 -11   5  12       23.19       26.14      6.73 o
  -9   5  12        0.00        0.41      6.67 o
  -7   5  12       70.97       70.58      6.36 o
  -5   5  12        0.00        2.43      6.07 o
  -3   5  12      201.86      193.72      6.71 o
  -1   5  12       61.07       65.77      6.26 o
   1   5  12        0.68       11.50      5.99 o
   3   5  12       17.84       19.54      5.68 o
   5   5  12        0.00       14.69      5.95 o
 -20   6  12       21.60       28.59      6.11 o
 -18   6  12       48.11       64.84      5.97 o
 -16   6  12      126.15      131.74      8.29 o
 -14   6  12        2.78        5.34      5.70 o
 -12   6  12      285.26      250.13      7.38 o
 -10   6  12        2.22       11.64      6.03 o
  -8   6  12        7.16        8.26      7.41 o
  -6   6  12       24.45       36.71      6.45 o
  -4   6  12       74.25       51.94      6.38 o
  -2   6  12       10.20        5.65      8.16 o
   0   6  12       24.65       19.46      6.01 o
   2   6  12       13.61       19.88      6.64 o
   4   6  12        0.14        9.29      5.94 o
 -19   7  12        0.03       -0.12      6.25 o
 -17   7  12       11.49       28.12      6.21 o
 -15   7  12        1.42        7.97      6.08 o
 -13   7  12       18.39       26.69      6.42 o
 -11   7  12        1.11       11.72      6.91 o
  -9   7  12       26.15       31.98      7.19 o
  -7   7  12       21.98       37.05      6.46 o
  -5   7  12       28.39       24.99      6.77 o
  -3   7  12       10.00       22.04      6.80 o
  -1   7  12        3.38       10.44      7.05 o
   1   7  12        0.76        7.30      6.92 o
 -14   8  12        0.35       -2.38      7.10 o
 -12   8  12       17.85       30.39      7.24 o
 -10   8  12        2.23       11.21      7.07 o
  -8   8  12        6.69        6.84      7.48 o
  -6   8  12       11.87        7.71      7.23 o
  -4   8  12        0.04        3.33      7.11 o
  -2   8  12        1.18        8.51      7.92 o
 -27   1  13        0.13       14.58      6.33 o
 -25   1  13       17.10       23.14      5.67 o
 -23   1  13        0.00        4.81      5.36 o
 -21   1  13      124.56      129.90      5.31 o
 -19   1  13     1652.47     1623.46     19.06 o
 -17   1  13       43.13       42.86      4.96 o
 -15   1  13      218.81      205.25      5.60 o
 -13   1  13        2.46        5.86      5.65 o
 -11   1  13      578.45      536.25      7.35 o
  -9   1  13       79.88      104.95      7.39 o
  -7   1  13        0.53        5.36      6.75 o
  -5   1  13     2317.87     2341.02     35.01 o
  -3   1  13      339.87      341.66      6.21 o
  -1   1  13      211.93      226.84      5.56 o
   1   1  13      101.81       93.35      5.23 o
   3   1  13        0.19        1.55      4.97 o
   5   1  13        0.17        3.95      5.37 o
   7   1  13        0.03        7.50      6.24 o
 -26   2  13        5.26        1.82      6.25 o
 -24   2  13       21.24       27.50      5.57 o
 -22   2  13        2.32        6.55      5.23 o
 -20   2  13       10.87       12.33      4.95 o
 -18   2  13      730.41      752.68     11.20 o
 -16   2  13      262.84      252.81      5.75 o
 -14   2  13        1.94        6.12      5.50 o
 -12   2  13       15.28       20.62      6.21 o
 -10   2  13        0.71        6.11      6.59 o
  -8   2  13      119.51      102.55      7.20 o
  -6   2  13       81.67       72.44      6.24 o
  -4   2  13      470.13      453.04      6.87 o
  -2   2  13      171.35      171.40      5.64 o
   0   2  13       32.29       35.03      5.70 o
   2   2  13      111.73       93.58      5.46 o
   4   2  13       68.18       65.13      5.42 o
   6   2  13       12.84       19.05      5.67 o
   8   2  13        9.91        8.47      8.16 o
 -25   3  13       19.54       13.06      5.93 o
 -23   3  13       12.74       20.85      5.25 o
 -21   3  13       62.19       68.27      7.08 o
 -19   3  13        0.95        5.32      5.35 o
 -17   3  13       42.16       38.94      5.11 o
 -15   3  13     1059.79     1038.99     12.76 o
 -13   3  13      799.25      788.31      7.93 o
 -11   3  13     2556.70     2310.99     31.78 o
  -9   3  13      375.14      354.00     10.96 o
  -7   3  13       50.02       48.99      6.91 o
  -5   3  13       10.23       11.05      6.14 o
  -3   3  13       13.65       23.55      5.61 o
  -1   3  13        0.31        9.80      5.32 o
   1   3  13      413.15      399.97      8.13 o
   3   3  13        1.47        4.07      6.16 o
   5   3  13      222.34      198.73      6.20 o
   7   3  13        4.42       14.05      6.51 o
 -24   4  13        1.61        8.53      5.97 o
 -22   4  13        2.29        2.78      5.41 o
 -20   4  13        7.02       17.21      5.59 o
 -18   4  13       15.46       26.01      5.21 o
 -16   4  13       18.47       25.20      5.25 o
 -14   4  13      421.49      393.40      9.25 o
 -12   4  13      145.93      143.48      7.06 o
 -10   4  13        0.14        0.43      6.52 o
  -8   4  13        4.53       16.18      6.85 o
  -6   4  13       15.71       21.09      6.80 o
  -4   4  13       32.07       38.06      5.94 o
  -2   4  13       15.26       14.51      5.46 o
   0   4  13       60.25       68.31      5.47 o
   2   4  13       19.01       19.34      4.90 o
   4   4  13       30.57       25.10      5.85 o
   6   4  13        3.29        6.25      6.04 o
 -23   5  13        0.36       -3.27      6.09 o
 -21   5  13       28.85       30.96      5.43 o
 -19   5  13        4.50        4.62      5.62 o
 -17   5  13      106.99      116.06      5.94 o
 -15   5  13      301.11      314.18      6.70 o
 -13   5  13       50.23       59.34      6.79 o
 -11   5  13        6.42        5.19      6.04 o
  -9   5  13        1.51       -2.26      7.26 o
  -7   5  13        0.89        6.20      6.49 o
  -5   5  13        0.10        6.19      6.42 o
  -3   5  13       24.05       27.47      6.54 o
  -1   5  13       97.29       96.21      5.93 o
   1   5  13       13.49       12.75      5.65 o
   3   5  13       14.82       13.39      5.75 o
   5   5  13       12.93       19.60      7.25 o
 -22   6  13       27.45       31.32      6.11 o
 -20   6  13      125.68      123.00      6.35 o
 -18   6  13      120.13      130.19      6.00 o
 -16   6  13        0.03        6.89      5.94 o
 -14   6  13       11.39       15.98      6.55 o
 -12   6  13      210.14      206.43      8.44 o
 -10   6  13        1.99       13.57      6.48 o
  -8   6  13        3.71       12.97      6.21 o
  -6   6  13       55.21       48.37      6.18 o
  -4   6  13       22.42       21.40      6.62 o
  -2   6  13       10.35        6.29      6.88 o
   0   6  13        0.23        7.72      6.21 o
   2   6  13       18.97       23.68      5.85 o
 -19   7  13        1.00        8.76      6.74 o
 -17   7  13        6.83       17.37      6.64 o
 -15   7  13       14.70       23.88      6.41 o
 -13   7  13        8.15       11.32      6.55 o
 -11   7  13       31.04       25.78      6.89 o
  -9   7  13      129.99      128.90      8.13 o
  -7   7  13       57.53       66.62      6.95 o
  -5   7  13       28.04       24.10      6.65 o
  -3   7  13       12.12       20.50      6.77 o
  -1   7  13        0.62        9.62      7.24 o
 -14   8  13        0.26        5.39      6.86 o
 -12   8  13        2.84       11.26      7.28 o
 -10   8  13        1.38        6.14      8.23 o
  -8   8  13        2.04       -2.29      7.44 o
  -6   8  13       29.52       42.02      7.20 o
  -4   8  13       62.52       64.30      7.45 o
 -26   0  14      181.82      156.35      8.75 o
 -24   0  14      162.52      139.10      8.12 o
 -22   0  14        0.69        0.16      7.89 o
 -20   0  14      109.85      103.35      8.49 o
 -18   0  14        8.89       13.92      8.36 o
 -16   0  14       68.66       74.22      7.99 o
 -14   0  14      133.41       99.06      8.18 o
 -12   0  14       60.63       55.73      9.64 o
 -10   0  14     3304.05     3478.78     58.28 o
  -8   0  14        9.71       15.54     11.20 o
  -6   0  14      159.61      158.31     10.65 o
  -4   0  14        0.95        5.88      8.80 o
  -2   0  14       82.79       85.34     10.00 o
   0   0  14       16.29       23.23      7.89 o
   2   0  14      102.12      110.40      8.20 o
   4   0  14        0.81        0.21      9.54 o
   6   0  14        3.27       13.33      8.29 o
 -27   1  14       44.89       53.59      6.65 o
 -25   1  14       85.12       74.98      6.15 o
 -23   1  14      245.43      235.73      6.04 o
 -21   1  14      670.64      649.55      8.93 o
 -19   1  14     1133.91     1086.14      7.07 o
 -17   1  14       18.18       21.95      5.39 o
 -15   1  14      137.94      132.11      5.67 o
 -13   1  14      581.62      555.47      7.26 o
 -11   1  14       55.09       70.43      6.79 o
  -9   1  14        0.94        0.26      7.35 o
  -7   1  14      830.80      875.42     18.07 o
  -5   1  14      756.26      767.40     15.13 o
  -3   1  14      221.55      226.78      6.01 o
  -1   1  14      109.96      106.15      5.65 o
   1   1  14        4.31        8.10      5.41 o
   3   1  14       39.31       39.26      5.26 o
   5   1  14        0.09        1.61      6.03 o
   7   1  14        5.17        7.11      6.65 o
 -26   2  14        3.05        1.18      5.88 o
 -24   2  14       10.15       12.04      5.30 o
 -22   2  14       37.62       35.61      5.17 o
 -20   2  14       57.32       52.12      5.02 o
 -18   2  14      171.81      181.36      5.80 o
 -16   2  14     1724.43     1578.38     11.79 o
 -14   2  14        0.03        2.49      5.68 o
 -12   2  14        2.67        8.51      6.01 o
 -10   2  14      467.62      461.20      8.39 o
  -8   2  14     1669.32     1553.94     17.58 o
  -6   2  14      943.84      930.12     10.08 o
  -4   2  14       25.65       28.48      5.34 o
  -2   2  14        7.25        8.21      5.57 o
   0   2  14      537.00      510.88      6.56 o
   2   2  14        8.59       11.55      5.27 o
   4   2  14       25.50       18.39      5.62 o
   6   2  14        2.41        8.93      5.78 o
 -25   3  14        0.95       11.26      5.70 o
 -23   3  14       24.93       33.71      5.71 o
 -21   3  14        2.27       11.82      5.91 o
 -19   3  14        6.34        3.93      4.86 o
 -17   3  14        1.22       10.53      5.05 o
 -15   3  14      539.01      538.17      6.71 o
 -13   3  14      251.29      225.65      6.84 o
 -11   3  14     1254.51     1160.24     15.33 o
  -9   3  14        3.60        1.01      9.37 o
  -7   3  14      313.23      302.77      7.34 o
  -5   3  14        0.13        8.78      5.80 o
  -3   3  14       74.77       72.39      5.40 o
  -1   3  14        9.73       24.03      5.77 o
   1   3  14      108.09       97.63      5.68 o
   3   3  14      150.63      142.12      5.89 o
   5   3  14        0.01       12.28      6.18 o
 -24   4  14        0.25        7.88      5.73 o
 -22   4  14        1.83        6.72      5.68 o
 -20   4  14       14.46       15.59      5.31 o
 -18   4  14      147.05      135.27      5.71 o
 -16   4  14       84.78       88.67      5.72 o
 -14   4  14        6.85        9.39      6.31 o
 -12   4  14        0.66        4.08      6.86 o
 -10   4  14      520.22      564.63      9.99 o
  -8   4  14       90.40       81.11      6.74 o
  -6   4  14      155.62      160.56      6.61 o
  -4   4  14       49.02       58.27      6.49 o
  -2   4  14       31.97       26.64      5.51 o
   0   4  14       12.45       20.67      5.54 o
   2   4  14       12.48       13.26      5.66 o
   4   4  14       29.00       24.39      6.43 o
 -23   5  14        0.00       10.53      5.46 o
 -21   5  14        2.81       10.39      5.44 o
 -19   5  14       62.51       65.40      5.91 o
 -17   5  14      331.28      330.95      6.46 o
 -15   5  14      605.13      587.32      8.67 o
 -13   5  14      272.30      259.39      6.92 o
 -11   5  14        0.01       -0.58      6.34 o
  -9   5  14       12.38        8.49      6.61 o
  -7   5  14        5.42       14.60      6.54 o
  -5   5  14       58.55       53.60      6.95 o
  -3   5  14       53.03       50.40      6.30 o
  -1   5  14        9.26        5.23      6.09 o
   1   5  14        5.79        6.56      5.44 o
   3   5  14        1.69        3.29      6.33 o
 -22   6  14       46.17       49.79      5.81 o
 -20   6  14       26.09       23.66      6.00 o
 -18   6  14        1.95        9.92      5.97 o
 -16   6  14        0.29       -0.09      6.03 o
 -14   6  14        8.83        9.60      7.56 o
 -12   6  14        0.16       -2.56      6.29 o
 -10   6  14       88.27      105.99      7.66 o
  -8   6  14        6.56        8.33      6.46 o
  -6   6  14       97.42       82.90      6.52 o
  -4   6  14        1.40        7.04      6.43 o
  -2   6  14        4.23        6.65      6.53 o
   0   6  14        0.06        3.57      6.61 o
   2   6  14        4.58        5.02      8.48 o
 -19   7  14        0.53       10.98      6.58 o
 -17   7  14        3.78       20.09      6.54 o
 -15   7  14        0.32        3.39      6.72 o
 -13   7  14        0.00       11.55      7.08 o
 -11   7  14       10.52       20.33      7.90 o
  -9   7  14       11.48       13.10      8.49 o
  -7   7  14       39.84       41.36      6.44 o
  -5   7  14       20.99       44.00      7.03 o
  -3   7  14        7.98        1.00      6.76 o
  -1   7  14        3.06        9.70      6.99 o
 -14   8  14        1.27        2.13      7.24 o
 -12   8  14        0.22       12.35      7.38 o
 -10   8  14        0.25        0.07      7.62 o
  -8   8  14       34.02       27.99      8.16 o
  -6   8  14        3.15        9.57      7.32 o
 -27   1  15       34.30       39.95      6.37 o
 -25   1  15       39.53       44.33      5.90 o
 -23   1  15       42.50       46.56      5.78 o
 -21   1  15      499.70      483.04      9.17 o
 -19   1  15        0.76        3.23      5.50 o
 -17   1  15       34.23       42.25      5.43 o
 -15   1  15       66.88       69.82      5.77 o
 -13   1  15       18.50       27.69      6.18 o
 -11   1  15       70.71       78.96      7.68 o
  -9   1  15        3.34        8.15      7.57 o
  -7   1  15      378.37      429.12      7.41 o
  -5   1  15       77.37       72.04      5.91 o
  -3   1  15      574.85      555.66      8.71 o
  -1   1  15       40.73       40.47      5.91 o
   1   1  15        2.56        2.54      5.33 o
   3   1  15       29.80       33.75      6.56 o
   5   1  15        6.50       14.67      6.78 o
 -26   2  15        1.51        6.89      5.77 o
 -24   2  15       13.30       25.85      5.71 o
 -22   2  15       39.26       37.48      5.32 o
 -20   2  15        6.33        7.47      4.98 o
 -18   2  15     1482.02     1407.29     17.02 o
 -16   2  15     1242.60     1241.60      8.28 o
 -14   2  15      224.08      204.28      6.40 o
 -12   2  15       11.89       12.50      6.36 o
 -10   2  15      224.12      209.29      7.43 o
  -8   2  15      983.72      890.93     17.42 o
  -6   2  15      234.24      219.91      6.42 o
  -4   2  15      365.11      368.16      6.23 o
  -2   2  15      425.88      418.58      6.45 o
   0   2  15        1.07        2.51      5.68 o
   2   2  15        0.22        0.52      5.55 o
   4   2  15       13.17       13.28      5.93 o
 -25   3  15        1.37       -2.47      6.00 o
 -23   3  15        0.04        0.04      5.68 o
 -21   3  15       24.79       26.99      5.47 o
 -19   3  15       10.94       16.49      5.12 o
 -17   3  15      186.85      179.34      5.28 o
 -15   3  15        1.52        7.06      6.08 o
 -13   3  15       38.18       41.23      6.83 o
 -11   3  15      166.41      159.85      8.12 o
  -9   3  15        4.20        8.25      8.13 o
  -7   3  15       14.28       16.04      6.52 o
  -5   3  15        1.16        1.66      5.40 o
  -3   3  15       33.44       37.09      5.29 o
  -1   3  15        0.74        4.79      5.58 o
   1   3  15       28.04       31.53      5.57 o
   3   3  15        9.21       -0.50      5.99 o
   5   3  15        1.97        6.03      7.84 o
 -24   4  15        9.25       11.65      5.60 o
 -22   4  15       11.44       13.21      5.72 o
 -20   4  15        1.00        7.40      5.35 o
 -18   4  15        1.77        2.08      5.12 o
 -16   4  15        5.88        9.20      5.63 o
 -14   4  15     2028.57     1951.10     19.06 o
 -12   4  15     1579.67     1571.74     26.65 o
 -10   4  15     1257.21     1247.53     34.74 o
  -8   4  15       11.96       24.83      7.51 o
  -6   4  15       38.62       37.51      6.61 o
  -4   4  15       44.78       40.13      6.22 o
  -2   4  15       34.24       42.64      5.56 o
   0   4  15       57.50       59.54      5.71 o
   2   4  15       53.74       55.44      6.22 o
   4   4  15       49.45       31.86      7.01 o
 -23   5  15        0.09        5.46      5.55 o
 -21   5  15        1.37        3.12      5.38 o
 -19   5  15      126.81      139.80      6.21 o
 -17   5  15      358.78      347.42      6.71 o
 -15   5  15        1.00        3.59      6.45 o
 -13   5  15       44.36       47.20      6.43 o
 -11   5  15       25.16       20.76      8.09 o
  -9   5  15      110.62      104.10      7.53 o
  -7   5  15      333.06      341.08      6.90 o
  -5   5  15        1.22       10.90      6.61 o
  -3   5  15       37.13       39.54      6.63 o
  -1   5  15       14.26       14.68      5.62 o
   1   5  15        0.24        8.25      5.85 o
 -22   6  15        5.99       13.35      6.08 o
 -20   6  15        3.85       10.66      6.47 o
 -18   6  15       23.78       10.64      6.52 o
 -16   6  15        3.30        5.62      6.98 o
 -14   6  15       32.56       40.71      7.16 o
 -12   6  15       15.87       34.38      6.31 o
 -10   6  15       17.71       26.62      6.99 o
  -8   6  15        2.00       18.69      6.27 o
  -6   6  15        8.50       14.00      7.41 o
  -4   6  15        3.10       -1.38      6.69 o
  -2   6  15        1.08        8.51      6.70 o
   0   6  15        0.73        3.14      6.33 o
 -19   7  15        0.47        5.90      6.73 o
 -17   7  15        6.20        6.98      7.29 o
 -15   7  15        1.55        2.35      6.83 o
 -13   7  15        3.04        9.98      6.96 o
 -11   7  15       38.00       44.19      7.70 o
  -9   7  15        6.04        8.65      7.53 o
  -7   7  15        3.92        9.64      6.84 o
  -5   7  15        2.53        6.06      7.19 o
  -3   7  15        7.80       16.30      7.84 o
 -14   8  15        0.01        1.41     19.43 o
 -12   8  15        1.35        5.39      8.62 o
 -10   8  15        0.69       10.83      8.43 o
 -28   0  16        3.86        8.79      9.35 o
 -26   0  16        3.40       11.90      8.04 o
 -24   0  16      516.99      521.98     17.22 o
 -22   0  16      864.69      822.85     12.87 o
 -20   0  16       44.29       34.54      7.73 o
 -18   0  16        4.30       11.71      8.34 o
 -16   0  16      273.47      263.03      8.85 o
 -14   0  16      160.12      181.41     10.98 o
 -12   0  16      179.47      146.77     12.34 o
 -10   0  16      489.42      464.16     13.35 o
  -8   0  16      455.40      492.49     40.47 o
  -6   0  16      210.23      189.28     16.91 o
  -4   0  16        3.33        2.44      8.48 o
  -2   0  16       49.88       57.65      9.54 o
   0   0  16      253.99      255.59      9.40 o
   2   0  16        3.81        7.45      8.84 o
   4   0  16        5.36       10.31      8.98 o
 -27   1  16       30.57       34.89      6.42 o
 -25   1  16        8.72       12.18      5.52 o
 -23   1  16        3.47        5.07      5.60 o
 -21   1  16      255.40      243.49      6.03 o
 -19   1  16      207.87      191.13      6.42 o
 -17   1  16        5.77       18.37      5.62 o
 -15   1  16      145.90      154.78      6.46 o
 -13   1  16       48.91       50.11      7.01 o
 -11   1  16        0.20        3.96      7.46 o
  -9   1  16       63.26       64.41      7.58 o
  -7   1  16     1313.04     1302.15     23.11 o
  -5   1  16      364.83      362.20      7.31 o
  -3   1  16      255.39      268.23      6.05 o
  -1   1  16       85.60       89.17      6.11 o
   1   1  16       37.46       46.71      6.02 o
   3   1  16        0.00        9.65      6.36 o
   5   1  16        2.28       12.39     19.00 o
 -26   2  16        4.39       13.27      5.87 o
 -24   2  16       66.73       80.93      5.67 o
 -22   2  16       89.69       87.61      5.27 o
 -20   2  16       29.76       42.17      5.48 o
 -18   2  16     2519.14     2509.49     20.72 o
 -16   2  16        6.96        8.22      5.75 o
 -14   2  16       91.32       89.48      6.24 o
 -12   2  16       86.06       86.00      7.41 o
 -10   2  16     1475.60     1369.51     16.68 o
  -8   2  16      227.77      215.12      6.94 o
  -6   2  16       89.43       94.14      5.67 o
  -4   2  16      121.00      130.33      5.84 o
  -2   2  16      109.83      112.27      5.95 o
   0   2  16       11.03       19.61      6.61 o
   2   2  16       12.80       18.55      5.87 o
   4   2  16        0.34        8.79      6.14 o
 -27   3  16        0.79        1.50      6.15 o
 -25   3  16       39.52       38.58      6.24 o
 -23   3  16       46.39       54.36      5.30 o
 -21   3  16       15.97       17.80      5.62 o
 -19   3  16       70.32       78.24      5.75 o
 -17   3  16       91.86      101.30      6.24 o
 -15   3  16     1442.99     1372.22     18.11 o
 -13   3  16     1650.32     1580.92     28.22 o
 -11   3  16      512.52      506.03      9.19 o
  -9   3  16      372.07      353.80      7.63 o
  -7   3  16      362.16      359.16      7.16 o
  -5   3  16       30.81       32.56      5.54 o
  -3   3  16        0.02        8.72      5.61 o
  -1   3  16        3.36        9.72      5.74 o
   1   3  16      130.84      123.84      6.85 o
   3   3  16        3.87        8.84      6.48 o
 -26   4  16        5.72       15.17      6.54 o
 -24   4  16        7.35        9.70      5.69 o
 -22   4  16        0.88        6.99      5.26 o
 -20   4  16       66.76       75.45      5.63 o
 -18   4  16        0.02        8.70      5.85 o
 -16   4  16       55.30       62.51      6.14 o
 -14   4  16      808.40      822.53     12.06 o
 -12   4  16       29.78       34.68      7.95 o
 -10   4  16      283.38      287.02     10.34 o
  -8   4  16       44.84       46.08      6.68 o
  -6   4  16       71.36       81.47      6.37 o
  -4   4  16        0.33        1.93      5.68 o
  -2   4  16       10.41       17.27      5.93 o
   0   4  16       20.52       20.39      5.88 o
   2   4  16        0.04       -1.52      6.64 o
 -23   5  16        4.80        8.58      5.72 o
 -21   5  16        2.94        7.52      5.41 o
 -19   5  16       31.57       43.64      5.98 o
 -17   5  16       11.20       24.72      6.45 o
 -15   5  16        2.52       11.01      6.39 o
 -13   5  16        2.45       12.53      6.92 o
 -11   5  16       74.87       62.57      7.15 o
  -9   5  16       88.83       93.76      7.22 o
  -7   5  16      226.01      219.17      7.05 o
  -5   5  16        0.39       14.25      6.48 o
  -3   5  16       89.63       87.55      6.58 o
  -1   5  16       17.77       14.37      5.95 o
   1   5  16        0.00        5.69      6.09 o
 -22   6  16        0.03       -1.81      5.98 o
 -20   6  16       54.40       59.60      6.64 o
 -18   6  16        2.91        0.17      6.53 o
 -16   6  16       16.64       16.71      6.78 o
 -14   6  16       23.20       28.47      6.68 o
 -12   6  16      112.96      106.12      7.40 o
 -10   6  16        1.31        6.49      7.68 o
  -8   6  16        5.63       13.68      6.76 o
  -6   6  16        7.40       18.59      6.96 o
  -4   6  16       43.21       37.12      7.37 o
  -2   6  16        3.51        8.71      6.94 o
 -19   7  16        0.37       -3.82      7.08 o
 -17   7  16       12.13       17.56      6.85 o
 -15   7  16       10.95       11.12      6.96 o
 -13   7  16        2.94        7.99      7.35 o
 -11   7  16       12.44       22.93      8.12 o
  -9   7  16        0.62       -2.33      7.84 o
  -7   7  16       36.75       46.40      7.33 o
  -5   7  16        0.03        3.40      7.54 o
 -27   1  17        3.72       10.46      6.49 o
 -25   1  17        0.35        7.61      6.11 o
 -23   1  17       46.40       63.06      5.77 o
 -21   1  17      434.78      443.67      6.62 o
 -19   1  17      659.87      666.05      7.72 o
 -17   1  17        1.86       13.06      6.19 o
 -15   1  17       35.59       36.27      6.48 o
 -13   1  17      197.92      198.27      8.14 o
 -11   1  17       82.78       89.76      7.90 o
  -9   1  17       26.36       36.98      7.79 o
  -7   1  17      133.70      121.76      7.32 o
  -5   1  17      956.02      963.30     17.54 o
  -3   1  17        7.47       13.88      6.76 o
  -1   1  17        1.15        5.13      5.85 o
   1   1  17        0.05       11.40      6.97 o
   3   1  17        0.72        7.89      6.93 o
 -28   2  17        0.14        6.17      6.90 o
 -26   2  17        0.46        5.25      5.51 o
 -24   2  17        3.13        3.84      5.31 o
 -22   2  17       46.65       53.27      5.39 o
 -20   2  17       20.58       23.34      5.49 o
 -18   2  17      609.61      604.60      6.94 o
 -16   2  17       97.62       87.67      6.00 o
 -14   2  17      246.29      254.10      7.19 o
 -12   2  17       14.92       16.19      7.60 o
 -10   2  17      135.45      133.11      7.95 o
  -8   2  17      299.38      297.21      6.84 o
  -6   2  17      265.65      263.29      6.52 o
  -4   2  17        7.52       10.44      5.31 o
  -2   2  17        4.23        5.24      5.69 o
   0   2  17       27.04       32.58      5.79 o
   2   2  17       30.28       27.72      6.44 o
 -27   3  17       11.23       15.55      6.90 o
 -25   3  17       73.71       82.78      6.00 o
 -23   3  17        1.77        3.25      5.70 o
 -21   3  17        4.99       18.03      5.65 o
 -19   3  17       18.17       21.40      5.44 o
 -17   3  17       41.15       44.35      6.10 o
 -15   3  17     2601.26     2531.04     24.58 o
 -13   3  17      463.34      463.08      9.99 o
 -11   3  17     3406.22     3436.18     53.52 o
  -9   3  17      247.12      245.84      7.90 o
  -7   3  17      111.40      119.93      6.25 o
  -5   3  17        0.59        2.60      5.53 o
  -3   3  17        1.05        5.91      5.62 o
  -1   3  17        0.00        2.30      5.89 o
   1   3  17       60.26       50.36      6.27 o
 -26   4  17       23.87       27.47      6.44 o
 -24   4  17        7.85        9.51      5.90 o
 -22   4  17        0.41        2.56      5.38 o
 -20   4  17       15.45       19.37      5.47 o
 -18   4  17       27.37       22.19      5.88 o
 -16   4  17       84.04       85.68      6.78 o
 -14   4  17      358.67      344.52     11.65 o
 -12   4  17      305.09      317.08      9.12 o
 -10   4  17      250.01      238.96      8.32 o
  -8   4  17       47.08       56.64      6.70 o
  -6   4  17       13.81       22.27      6.69 o
  -4   4  17        0.05        5.59      5.66 o
  -2   4  17        6.28       10.37      5.76 o
   0   4  17       23.09       26.24      6.17 o
 -23   5  17        4.32       16.27      5.63 o
 -21   5  17       18.82       19.41      5.79 o
 -19   5  17        4.14       10.26      5.97 o
 -17   5  17      128.57      116.66      7.03 o
 -15   5  17       62.28       44.65      6.84 o
 -13   5  17        8.08        5.29      6.96 o
 -11   5  17       48.69       48.26      7.45 o
  -9   5  17      158.20      161.05      7.78 o
  -7   5  17        3.41       14.80      6.79 o
  -5   5  17       16.78       24.32      7.09 o
  -3   5  17        0.02        7.89      6.39 o
  -1   5  17        1.46        4.02      6.48 o
 -22   6  17        1.98        5.75      6.44 o
 -20   6  17        1.25       -0.17      6.41 o
 -18   6  17       21.62       19.01      6.97 o
 -16   6  17        0.89        0.16      6.47 o
 -14   6  17       43.21       56.56      6.84 o
 -12   6  17        5.48        3.29      7.34 o
 -10   6  17       21.31       23.76      8.62 o
  -8   6  17       35.08       29.97      7.12 o
  -6   6  17       28.87       46.37      7.10 o
  -4   6  17       97.68      105.61      7.49 o
 -19   7  17        0.90        7.32     15.77 o
 -17   7  17       48.67       64.84      7.50 o
 -15   7  17        1.69        4.87      7.57 o
 -13   7  17       25.71       44.31      8.38 o
 -11   7  17       13.01       17.91      8.76 o
  -9   7  17       12.70       22.46      8.21 o
  -7   7  17        0.26       10.21      7.41 o
 -28   0  18       78.76       83.47     10.11 o
 -26   0  18        3.76       10.33      8.63 o
 -24   0  18       28.70       36.33      8.19 o
 -22   0  18       18.13       28.56      8.54 o
 -20   0  18      166.51      187.65      8.55 o
 -18   0  18      737.03      690.54     11.53 o
 -16   0  18      376.26      323.90     10.27 o
 -14   0  18       18.83       48.24     10.27 o
 -12   0  18      291.88      289.40     12.44 o
 -10   0  18      103.49      100.27     10.44 o
  -8   0  18      175.29      149.52     11.41 o
  -6   0  18       20.58       16.16      8.45 o
  -4   0  18      546.70      546.91     13.25 o
  -2   0  18     1200.87     1177.25     12.79 o
   0   0  18      116.54      129.22      9.11 o
   2   0  18       59.28       54.55     10.05 o
 -27   1  18        1.74        4.02      6.33 o
 -25   1  18       24.78       35.00      6.04 o
 -23   1  18        0.00        4.21      6.08 o
 -21   1  18       15.85       20.04      6.24 o
 -19   1  18      440.39      403.32      7.07 o
 -17   1  18       52.26       51.77      6.32 o
 -15   1  18       55.02       48.72      6.86 o
 -13   1  18        1.46        5.59      7.68 o
 -11   1  18        7.01       13.50      7.97 o
  -9   1  18      298.08      293.93     12.13 o
  -7   1  18      237.82      252.71      7.25 o
  -5   1  18        1.29        2.51      6.13 o
  -3   1  18        7.33        8.48      6.39 o
  -1   1  18        0.16        7.55      6.52 o
   1   1  18       70.87       74.73      6.88 o
 -28   2  18        0.34        4.45      6.50 o
 -26   2  18        2.65       11.20      5.84 o
 -24   2  18        1.50        5.94      5.67 o
 -22   2  18      274.27      256.64      6.08 o
 -20   2  18        9.55        9.28      5.80 o
 -18   2  18        3.47        5.07      5.62 o
 -16   2  18     1015.70      998.01     12.20 o
 -14   2  18       63.11       52.96      6.91 o
 -12   2  18       12.90       21.22      7.58 o
 -10   2  18        0.34       10.34      7.35 o
  -8   2  18     1127.25     1144.87     17.39 o
  -6   2  18      375.76      357.48      6.64 o
  -4   2  18      154.78      161.12      5.99 o
  -2   2  18        0.54        5.13      5.85 o
   0   2  18        1.55        7.99      6.18 o
   2   2  18       10.65        5.50      6.58 o
 -27   3  18       43.43       53.01      7.25 o
 -25   3  18       18.99       20.38      6.06 o
 -23   3  18        3.33        6.29      5.71 o
 -21   3  18       29.94       35.56      5.70 o
 -19   3  18       41.29       45.94      5.57 o
 -17   3  18       31.58       34.85      6.44 o
 -15   3  18      810.45      800.95      9.50 o
 -13   3  18      211.60      216.84      9.10 o
 -11   3  18      572.09      581.56      9.92 o
  -9   3  18        8.70        5.78      6.61 o
  -7   3  18       93.84      100.59      6.11 o
  -5   3  18        3.21        2.77      5.88 o
  -3   3  18        7.38        7.21      5.64 o
  -1   3  18        6.83       11.47      6.24 o
   1   3  18       12.63       12.01      6.72 o
 -26   4  18       33.83       47.63      6.47 o
 -24   4  18        0.10        3.11      5.78 o
 -22   4  18        5.48       10.30      5.51 o
 -20   4  18       69.43       82.00      5.82 o
 -18   4  18        3.96       13.68      6.42 o
 -16   4  18       19.98       22.34      6.79 o
 -14   4  18        0.05        3.33      7.75 o
 -12   4  18      380.88      379.34      8.87 o
 -10   4  18      470.68      496.61     11.14 o
  -8   4  18       12.46       26.65      6.88 o
  -6   4  18        8.78       14.80      6.32 o
  -4   4  18        3.37        8.17      6.08 o
  -2   4  18        0.88        9.11      6.16 o
   0   4  18        8.56        0.53      7.07 o
 -23   5  18       20.83       27.95      5.90 o
 -21   5  18        0.51        5.59      6.20 o
 -19   5  18       25.25       31.34      6.70 o
 -17   5  18        5.08        8.47      6.84 o
 -15   5  18        2.12       13.87      6.69 o
 -13   5  18        4.03        9.44      7.36 o
 -11   5  18        0.38        9.45      7.62 o
  -9   5  18       18.30       26.06      7.27 o
  -7   5  18      155.32      168.82      7.42 o
  -5   5  18        0.45        4.21      6.74 o
  -3   5  18       11.91       16.66      6.58 o
 -22   6  18       10.77       17.27      6.58 o
 -20   6  18        6.74       19.25      7.24 o
 -18   6  18        4.34        8.82      6.52 o
 -16   6  18        0.18        4.37      7.09 o
 -14   6  18       70.95       87.53      7.55 o
 -12   6  18       32.98       39.76      7.38 o
 -10   6  18        2.99        4.72      7.70 o
  -8   6  18       25.70       28.60      6.86 o
  -6   6  18       65.89       64.52      7.62 o
  -4   6  18        0.52       15.75      6.88 o
 -17   7  18        4.05        0.34      7.45 o
 -15   7  18        0.73       10.89      8.58 o
 -13   7  18        0.11        6.79      7.97 o
 -11   7  18        1.37        8.92      8.09 o
  -9   7  18        4.66        7.01      8.09 o
 -27   1  19        1.49        4.23      6.71 o
 -25   1  19       56.37       59.72      6.29 o
 -23   1  19        4.57       13.76      5.75 o
 -21   1  19       12.70       13.19      6.24 o
 -19   1  19      180.31      157.90      6.99 o
 -17   1  19        0.02        3.14      6.69 o
 -15   1  19      168.99      173.18      8.53 o
 -13   1  19      224.54      217.32      8.19 o
 -11   1  19      101.03       99.56      8.21 o
  -9   1  19        0.37       12.00      7.05 o
  -7   1  19       15.90       22.47      7.96 o
  -5   1  19      345.24      346.02      9.51 o
  -3   1  19      236.45      223.67      8.40 o
  -1   1  19        6.44       13.00      6.82 o
   1   1  19       31.93       28.21      7.26 o
 -28   2  19        0.85        3.67      6.68 o
 -26   2  19        1.46       13.43      6.21 o
 -24   2  19       68.85       72.62      5.94 o
 -22   2  19      128.54      118.54      5.96 o
 -20   2  19       19.16       31.47      5.80 o
 -18   2  19      423.67      426.78      6.80 o
 -16   2  19       73.12       77.46      6.80 o
 -14   2  19        8.76        5.06      6.90 o
 -12   2  19        0.34        8.05      7.31 o
 -10   2  19      318.50      339.76     10.40 o
  -8   2  19      868.21      887.46     11.56 o
  -6   2  19       29.59       37.51      5.98 o
  -4   2  19       17.14       14.71      6.01 o
  -2   2  19       14.47       20.08      6.85 o
   0   2  19        8.82       13.59      7.29 o
 -27   3  19        7.10       11.60      6.45 o
 -25   3  19        0.50       14.39      5.86 o
 -23   3  19        3.85        2.77      5.47 o
 -21   3  19        0.05        4.00      5.55 o
 -19   3  19       12.38       15.13      5.70 o
 -17   3  19        2.55        6.91      6.36 o
 -15   3  19        7.51       23.99      7.77 o
 -13   3  19        6.45       23.37      8.16 o
 -11   3  19        6.94        9.09      7.65 o
  -9   3  19        6.97        8.35      6.31 o
  -7   3  19        0.14        8.32      6.16 o
  -5   3  19        2.21        6.26      5.90 o
  -3   3  19        5.52        6.87      5.96 o
  -1   3  19        0.27        6.14      7.09 o
 -26   4  19       59.63       63.12      6.15 o
 -24   4  19        1.13       -2.27      5.92 o
 -22   4  19        0.78        7.59      5.71 o
 -20   4  19        1.44       12.30      5.78 o
 -18   4  19       17.92       24.31      6.63 o
 -16   4  19        8.12       19.53      7.13 o
 -14   4  19      403.86      381.75     12.58 o
 -12   4  19      481.10      477.97     13.92 o
 -10   4  19       98.32      107.12      8.22 o
  -8   4  19        0.52        9.51      6.47 o
  -6   4  19       20.64       19.64      6.75 o
  -4   4  19        1.68        0.28      6.51 o
  -2   4  19       12.13       16.37      6.30 o
 -23   5  19       43.81       61.54      6.52 o
 -21   5  19       63.96       83.96      7.24 o
 -19   5  19        3.83        6.53      6.97 o
 -17   5  19       41.03       40.19      6.80 o
 -15   5  19        0.01       22.79      7.91 o
 -13   5  19       20.77       21.60      7.76 o
 -11   5  19        4.01       18.34      7.66 o
  -9   5  19       17.53       21.89      7.50 o
  -7   5  19      143.69      139.19      6.84 o
  -5   5  19        2.43        7.70      7.15 o
  -3   5  19        1.28       11.81     10.21 o
 -22   6  19        2.29        8.06      8.69 o
 -20   6  19        0.72       11.88      7.29 o
 -18   6  19        6.90       12.93      6.86 o
 -16   6  19       61.73       70.53      7.18 o
 -14   6  19        3.45        6.15      7.62 o
 -12   6  19        2.48        7.17      8.36 o
 -10   6  19        1.47        2.34      8.01 o
  -8   6  19        6.94        3.79      7.26 o
  -6   6  19        7.76       15.16      7.60 o
 -15   7  19        6.60       23.16      8.51 o
 -13   7  19        9.87       11.47      8.51 o
 -11   7  19        0.19        8.21     12.18 o
 -28   0  20        2.44       10.31     10.00 o
 -26   0  20       25.19       30.76      8.66 o
 -24   0  20        2.77       10.99      8.22 o
 -22   0  20        8.31       26.60      8.83 o
 -20   0  20      171.76      173.23     10.44 o
 -18   0  20        0.17        0.58     11.33 o
 -16   0  20      406.30      376.79     14.78 o
 -14   0  20      245.58      244.53     17.10 o
 -12   0  20        0.85        5.56     11.90 o
 -10   0  20       97.11       83.80     10.79 o
  -8   0  20       14.98       25.44     10.18 o
  -6   0  20      263.02      258.88     11.37 o
  -4   0  20       24.53       21.88      9.54 o
  -2   0  20       43.55       38.78      9.68 o
   0   0  20      173.45      132.61     20.55 o
 -27   1  20        0.35        6.19      6.75 o
 -25   1  20       47.02       59.22      6.33 o
 -23   1  20        0.68        5.44      6.23 o
 -21   1  20      221.35      210.46      6.25 o
 -19   1  20      204.69      186.31      6.67 o
 -17   1  20      391.01      402.15     13.30 o
 -15   1  20      251.70      245.67      7.79 o
 -13   1  20        0.00        5.71      7.93 o
 -11   1  20        8.61       20.07      7.08 o
  -9   1  20       93.35       89.00      8.26 o
  -7   1  20      280.71      281.24      9.06 o
  -5   1  20      185.85      187.91      7.52 o
  -3   1  20      163.00      144.45      7.09 o
  -1   1  20       87.42       74.27      7.24 o
 -28   2  20        1.41       10.57      7.09 o
 -26   2  20       21.58       31.20      6.42 o
 -24   2  20      100.61       98.43      6.62 o
 -22   2  20       49.15       59.13      6.36 o
 -20   2  20       77.75       81.35      5.97 o
 -18   2  20      143.42      136.98      6.86 o
 -16   2  20        8.42        8.07      6.93 o
 -14   2  20       23.97       40.92      7.66 o
 -12   2  20      284.24      307.52     10.00 o
 -10   2  20      112.23      119.19      8.46 o
  -8   2  20        6.43       10.77      6.89 o
  -6   2  20       26.03       28.72      6.20 o
  -4   2  20        0.39        5.42      6.11 o
  -2   2  20        0.37        0.97      6.94 o
 -27   3  20        0.68        4.80      6.33 o
 -25   3  20        5.99       10.30      6.04 o
 -23   3  20        6.07        6.06      5.76 o
 -21   3  20       11.14        6.79      5.99 o
 -19   3  20       32.41       43.70      6.14 o
 -17   3  20       27.95       24.87      6.67 o
 -15   3  20      121.88      139.97      9.02 o
 -13   3  20      169.97      165.60      9.18 o
 -11   3  20      221.58      233.01      8.41 o
  -9   3  20        0.21        0.93      6.71 o
  -7   3  20        0.99        5.36      6.31 o
  -5   3  20        7.47       12.55      6.57 o
  -3   3  20        0.65        2.94      7.03 o
 -26   4  20        1.44       11.91      6.26 o
 -24   4  20        5.93       11.01      6.17 o
 -22   4  20        0.09       10.38      5.75 o
 -20   4  20        0.00        7.71      6.07 o
 -18   4  20       15.23       19.84      7.13 o
 -16   4  20       25.14       28.01      8.22 o
 -14   4  20        2.18       18.73      8.68 o
 -12   4  20       30.44       43.17      9.04 o
 -10   4  20       13.82       14.14      7.64 o
  -8   4  20       47.04       51.49      6.93 o
  -6   4  20        3.69        8.09      6.64 o
  -4   4  20       10.79       12.82      6.59 o
 -23   5  20       18.16       29.79      6.40 o
 -21   5  20        2.32       18.16      7.72 o
 -19   5  20        0.27       -4.85      7.01 o
 -17   5  20        8.76       11.71      7.54 o
 -15   5  20        1.37        9.55      7.77 o
 -13   5  20       21.04       26.39      8.26 o
 -11   5  20      221.14      209.58      8.72 o
  -9   5  20      185.10      181.89      8.11 o
  -7   5  20      109.77      103.17      7.50 o
  -5   5  20        0.11        8.23      7.03 o
 -20   6  20       21.19       34.64      8.08 o
 -18   6  20        0.52        4.94      7.57 o
 -16   6  20       10.69       17.04      8.09 o
 -14   6  20       26.29       30.20      8.58 o
 -12   6  20        8.02       13.16      8.20 o
 -10   6  20        2.03       26.22      8.65 o
  -8   6  20        0.35        7.82      7.79 o
 -27   1  21        0.00        2.48      6.80 o
 -25   1  21       18.81       19.84      6.77 o
 -23   1  21        0.10        2.81      6.43 o
 -21   1  21      226.56      218.36      6.90 o
 -19   1  21       22.22       22.99      7.20 o
 -17   1  21        0.21       11.51      7.59 o
 -15   1  21       15.45       18.81      7.15 o
 -13   1  21       19.25       27.98      7.39 o
 -11   1  21        3.51        3.92      7.27 o
  -9   1  21        7.54       16.77      8.20 o
  -7   1  21       50.25       49.16      6.99 o
  -5   1  21       70.14       62.54      6.73 o
  -3   1  21       17.78        9.81      7.17 o
 -28   2  21        0.20        5.60      6.81 o
 -26   2  21        1.88        0.94      6.71 o
 -24   2  21       16.64       23.83      6.43 o
 -22   2  21      125.05      120.35      6.27 o
 -20   2  21       79.14       75.66      6.48 o
 -18   2  21       75.46       92.17      7.19 o
 -16   2  21       61.07       68.83      7.88 o
 -14   2  21       91.78      102.37      9.01 o
 -12   2  21        6.43       15.52      9.06 o
 -10   2  21      102.16      109.59      8.60 o
  -8   2  21       48.89       52.71      7.16 o
  -6   2  21       34.94       25.33      7.11 o
  -4   2  21       14.21       21.62      7.10 o
 -27   3  21       27.37       28.09      6.78 o
 -25   3  21       24.04       19.30      5.89 o
 -23   3  21       13.06       15.77      6.00 o
 -21   3  21       39.00       45.63      6.37 o
 -19   3  21       38.31       40.18      6.39 o
 -17   3  21      178.47      185.18      7.62 o
 -15   3  21      371.41      364.09     11.37 o
 -13   3  21       10.75        2.23      9.40 o
 -11   3  21      181.02      172.06      9.54 o
  -9   3  21        3.58        6.06      7.06 o
  -7   3  21        3.82        3.09      6.57 o
  -5   3  21       26.25       35.54      6.71 o
  -3   3  21        1.15       10.40      9.55 o
 -26   4  21       10.58       11.43      6.39 o
 -24   4  21        2.58        7.76      6.12 o
 -22   4  21        3.09        5.51      6.10 o
 -20   4  21       20.78       26.81      6.53 o
 -18   4  21       13.91       21.14      8.07 o
 -16   4  21       78.39       77.11      8.16 o
 -14   4  21       12.28       24.35      7.86 o
 -12   4  21      109.47      104.39      8.25 o
 -10   4  21        2.98       -0.91      7.80 o
  -8   4  21       47.01       63.42      7.52 o
  -6   4  21       13.41       20.94      7.08 o
 -23   5  21        5.80        8.04      6.54 o
 -21   5  21        5.99       13.66      7.53 o
 -19   5  21        3.74        8.04      7.50 o
 -17   5  21        3.52        9.05      8.31 o
 -15   5  21       14.65       14.45      8.29 o
 -13   5  21       65.77       70.26      9.01 o
 -11   5  21        0.20        1.64      8.49 o
  -9   5  21       20.73       23.91      7.16 o
  -7   5  21        1.20        7.77      7.26 o
 -20   6  21       46.41       53.20      7.66 o
 -18   6  21       13.48       16.56      8.14 o
 -16   6  21        7.71        3.82      8.78 o
 -14   6  21       40.80       43.21      9.26 o
 -12   6  21        7.30       11.58      8.08 o
 -10   6  21       18.75       41.11     12.58 o
 -28   0  22       11.62       20.14     10.04 o
 -26   0  22        0.18       -8.87      8.88 o
 -24   0  22        0.56        7.13      9.33 o
 -22   0  22        6.57        9.64      9.25 o
 -20   0  22        9.43        5.58     10.24 o
 -18   0  22      919.26      820.42     14.33 o
 -16   0  22      414.71      378.85     12.84 o
 -14   0  22      329.55      337.79     12.63 o
 -12   0  22        1.54        5.58     11.38 o
 -10   0  22       11.39       10.87      9.74 o
  -8   0  22       27.03       28.65     12.02 o
  -6   0  22        0.68        2.36     10.24 o
  -4   0  22      133.74      112.69     10.00 o
 -27   1  22        0.67        7.60      6.86 o
 -25   1  22       13.17       19.03      6.83 o
 -23   1  22        0.61        7.39      6.25 o
 -21   1  22       41.86       34.40      6.90 o
 -19   1  22        2.80       11.85      8.81 o
 -17   1  22       26.93       42.25      7.29 o
 -15   1  22       13.17       12.07      7.56 o
 -13   1  22      142.59      149.18      8.81 o
 -11   1  22       67.70       73.32      8.04 o
  -9   1  22       15.07       34.05      9.49 o
  -7   1  22       30.24       29.40      7.27 o
  -5   1  22        2.59        4.44      7.63 o
 -28   2  22        0.02        5.45      6.93 o
 -26   2  22        8.54       13.53      6.49 o
 -24   2  22        1.83        8.39      6.65 o
 -22   2  22       26.44       27.61      6.37 o
 -20   2  22        1.91        8.13      6.90 o
 -18   2  22       10.07        6.28      7.87 o
 -16   2  22        3.27        7.48      7.67 o
 -14   2  22       32.71       34.93      7.91 o
 -12   2  22      127.28      148.35      9.81 o
 -10   2  22        9.86       19.02      8.09 o
  -8   2  22       91.09       94.43      8.07 o
  -6   2  22        3.48        9.30      7.36 o
  -4   2  22        1.36        4.95      8.00 o
 -27   3  22        0.32        4.72      6.73 o
 -25   3  22        0.00        2.47      6.17 o
 -23   3  22        7.51       16.07      5.96 o
 -21   3  22       85.90       86.52      6.71 o
 -19   3  22        4.59        5.44      7.34 o
 -17   3  22       32.93       41.15      8.39 o
 -15   3  22      231.39      245.89      9.72 o
 -13   3  22        5.02        9.90      9.11 o
 -11   3  22        4.62        5.19      8.46 o
  -9   3  22       97.15      103.94      7.64 o
  -7   3  22        0.14        8.31      7.06 o
  -5   3  22        4.89       15.35      7.14 o
 -24   4  22        0.82       10.98      6.72 o
 -22   4  22       10.65       10.48      6.35 o
 -20   4  22        5.81       19.85      6.93 o
 -18   4  22       74.98       97.00      8.42 o
 -16   4  22       27.48       22.68      9.07 o
 -14   4  22       77.18       93.04      9.21 o
 -12   4  22      158.21      167.23      8.88 o
 -10   4  22       71.97       80.68      8.86 o
  -8   4  22       18.55       33.04      7.60 o
 -23   5  22        4.95       15.02      7.30 o
 -21   5  22        5.06       10.24      7.60 o
 -19   5  22        0.82        5.10      8.82 o
 -17   5  22        1.03        8.87      8.29 o
 -15   5  22        7.58       11.56      8.71 o
 -13   5  22        0.22       -3.03      8.42 o
 -11   5  22        0.44        9.14      8.01 o
  -9   5  22       11.78       23.91      7.57 o
 -18   6  22        5.30        6.92      8.61 o
 -16   6  22        0.16       -5.16      8.78 o
 -14   6  22       40.00       54.35      9.57 o
 -27   1  23        3.42       14.01      6.62 o
 -25   1  23       25.98       35.47      7.38 o
 -23   1  23       14.99       11.46      6.82 o
 -21   1  23        0.17        3.84      7.48 o
 -19   1  23      104.47       96.37      7.72 o
 -17   1  23        3.03       10.97      8.00 o
 -15   1  23       98.72       84.59      8.04 o
 -13   1  23       57.16       59.55      7.99 o
 -11   1  23       53.19       56.27      7.73 o
  -9   1  23       12.04       15.50      8.06 o
  -7   1  23        8.26       11.47      8.69 o
  -5   1  23       50.88       46.08      7.78 o
 -28   2  23        2.69        8.10      8.39 o
 -26   2  23       26.84       42.59      7.12 o
 -24   2  23        1.07        3.39      6.56 o
 -22   2  23        7.00        7.49      6.78 o
 -20   2  23        0.02        6.67      7.22 o
 -18   2  23       16.39       20.47      9.08 o
 -16   2  23        7.25       13.16      9.03 o
 -14   2  23       42.10       58.54      8.22 o
 -12   2  23        4.74       15.66      8.84 o
 -10   2  23       11.48       14.57      8.80 o
  -8   2  23       62.15       48.37      8.49 o
  -6   2  23       10.02       10.49      7.62 o
 -27   3  23        2.10        6.60      9.70 o
 -25   3  23        0.79        7.06      7.17 o
 -23   3  23        5.13       10.66      7.03 o
 -21   3  23       20.43       34.77      7.31 o
 -19   3  23        9.34        8.81      7.89 o
 -17   3  23       64.86       82.48      9.65 o
 -15   3  23       16.30        9.55      9.44 o
 -13   3  23        3.98       20.88     10.15 o
 -11   3  23        3.74        8.78      9.11 o
  -9   3  23       19.13       27.42      8.16 o
  -7   3  23       36.60       39.87      7.46 o
 -24   4  23        0.10        7.36      7.22 o
 -22   4  23        5.69        8.19      7.17 o
 -20   4  23        0.00        0.39      7.66 o
 -18   4  23       64.24       77.51      8.89 o
 -16   4  23        3.31       12.11      9.11 o
 -14   4  23       17.41       18.92      9.29 o
 -12   4  23        3.34       -0.45      9.12 o
 -10   4  23       22.72       30.58      8.98 o
  -8   4  23        0.02        4.91     13.05 o
 -21   5  23       16.97       14.53      8.12 o
 -19   5  23        1.80        5.30      8.51 o
 -17   5  23        1.70        5.87      8.87 o
 -15   5  23        0.01        4.92      8.82 o
 -13   5  23        2.25        5.18      8.98 o
 -11   5  23       31.54       39.84     10.14 o
 -28   0  24        5.65       13.64     10.21 o
 -26   0  24        1.46       16.83     10.01 o
 -24   0  24        4.93        6.45      9.56 o
 -22   0  24       28.60       29.03     11.06 o
 -20   0  24        9.04       29.66     11.84 o
 -18   0  24        5.67       19.20     10.48 o
 -16   0  24       92.80       86.37     10.89 o
 -14   0  24        4.02       23.37     11.93 o
 -12   0  24        0.23       17.76     12.81 o
 -10   0  24        0.82       -1.40     10.28 o
  -8   0  24       10.83       25.90     19.00 o
 -27   1  24       14.92       20.14      7.37 o
 -25   1  24        1.99        6.20      7.29 o
 -23   1  24        2.08        4.46      7.93 o
 -21   1  24       10.84        9.05      7.70 o
 -19   1  24       25.93       31.37      7.52 o
 -17   1  24       19.34       11.11      7.65 o
 -15   1  24      100.45       88.73      8.22 o
 -13   1  24        7.02       11.28      7.98 o
 -11   1  24       15.45       15.09      7.91 o
  -9   1  24        6.44       11.54      8.59 o
  -7   1  24        8.10       10.12      9.48 o
 -26   2  24       22.59       29.22      6.95 o
 -24   2  24        0.29        6.58      6.97 o
 -22   2  24       12.64       24.71      7.38 o
 -20   2  24       22.32       22.94      8.78 o
 -18   2  24        0.03        8.54      8.78 o
 -16   2  24        0.27       -2.30      9.25 o
 -14   2  24        3.75       14.77      8.57 o
 -12   2  24      217.13      204.59      8.97 o
 -10   2  24        8.55       16.72      9.08 o
  -8   2  24       61.35       61.42      8.65 o
 -25   3  24        5.26       13.88      7.09 o
 -23   3  24        4.14       12.70      7.22 o
 -21   3  24        2.15       10.40      7.77 o
 -19   3  24       44.00       48.81      8.56 o
 -17   3  24       16.88       21.47     10.96 o
 -15   3  24        1.34        1.40     10.15 o
 -13   3  24        1.32        8.02     10.44 o
 -11   3  24       45.19       57.86     11.39 o
  -9   3  24       11.95       25.56     10.20 o
 -24   4  24        4.28        5.09      7.13 o
 -22   4  24       40.05       66.43      8.34 o
 -20   4  24        0.00       -0.21      8.75 o
 -18   4  24        5.68       10.47      9.46 o
 -16   4  24       21.18       34.39     10.39 o
 -14   4  24        0.09       -4.55     10.88 o
 -12   4  24       10.73       15.40      9.76 o
 -21   5  24        4.12        2.96     22.52 o
 -19   5  24        4.56       12.93      9.25 o
 -17   5  24        0.08        4.46      9.14 o
 -15   5  24        3.12       13.82      8.91 o
 -27   1  25       29.69       46.33      7.81 o
 -25   1  25       12.13       20.58      7.06 o
 -23   1  25       31.04       48.85      8.95 o
 -21   1  25        3.10        8.32      8.60 o
 -19   1  25        7.27       10.11      8.60 o
 -17   1  25        2.46       14.54      8.87 o
 -15   1  25        6.86        7.61      8.33 o
 -13   1  25        3.51       12.28      8.42 o
 -11   1  25        0.70        9.78      9.16 o
  -9   1  25       28.29       35.64      9.69 o
 -26   2  25       20.91       28.73      7.28 o
 -24   2  25        6.90        5.37      7.71 o
 -22   2  25       15.16       21.54      8.42 o
 -20   2  25        0.00        6.21      8.16 o
 -18   2  25       12.50       18.73      8.79 o
 -16   2  25        3.14       19.61      9.68 o
 -14   2  25       11.70       17.43     10.29 o
 -12   2  25        1.80        6.62      9.19 o
 -10   2  25       31.17       34.30      9.61 o
 -25   3  25        1.88        1.52      7.82 o
 -23   3  25       22.83       35.83      8.42 o
 -21   3  25       61.81       82.54      9.45 o
 -19   3  25       16.01       45.92     11.40 o
 -17   3  25       85.49       77.97     10.70 o
 -15   3  25        0.53       -3.40     12.79 o
 -13   3  25       21.44       28.17     11.83 o
 -11   3  25        0.32        3.02     10.68 o
 -22   4  25        1.56        3.34      9.14 o
 -20   4  25        5.41        0.24      9.31 o
 -18   4  25        4.33       12.73      9.47 o
 -16   4  25       20.78        9.48     10.48 o
 -14   4  25       11.27       31.52     10.33 o
 -26   0  26        2.28       17.80     11.90 o
 -24   0  26       13.92       33.41     13.13 o
 -22   0  26        1.18       -3.73     11.16 o
 -20   0  26       77.07      105.32     12.84 o
 -18   0  26       47.46       38.85     11.46 o
 -16   0  26        2.37        5.57     12.64 o
 -14   0  26       12.15       17.56     12.98 o
 -12   0  26        4.19        5.15     11.97 o
 -27   1  26        7.25       15.60      8.13 o
 -25   1  26        1.51       -0.97      8.32 o
 -23   1  26       31.27       39.95      8.56 o
 -21   1  26        7.17       15.20      8.78 o
 -19   1  26       38.11       37.38      8.72 o
 -17   1  26        0.14        3.67      8.35 o
 -15   1  26        6.54       14.68      9.19 o
 -13   1  26       29.35       31.71      8.95 o
 -11   1  26        2.10        8.91      9.94 o
 -26   2  26        5.33        4.39      8.08 o
 -24   2  26       46.37       61.55      9.40 o
 -22   2  26        8.45       17.62      9.75 o
 -20   2  26        2.82       -5.00      9.68 o
 -18   2  26        9.04       13.05      9.37 o
 -16   2  26       15.48       34.69      9.17 o
 -14   2  26        8.37       13.88     10.16 o
 -12   2  26        0.53        1.84      9.29 o
 -23   3  26        4.18       10.93      9.38 o
 -21   3  26        0.72        1.97      9.76 o
 -19   3  26       23.15       39.23     11.73 o
 -17   3  26        0.11        8.87     10.90 o
 -15   3  26       29.56       29.41     11.00 o
 -20   4  26        0.78        8.73     11.00 o
 -18   4  26       16.38       36.19     21.82 o
 -25   1  27        0.00       12.71      9.51 o
 -23   1  27        3.53       -4.91      9.27 o
 -21   1  27       10.09       18.82      9.22 o
 -19   1  27        4.75       13.75      8.15 o
 -17   1  27        2.79        3.56      9.60 o
 -15   1  27       21.60       17.63      8.89 o
 -13   1  27        3.48       -8.99     15.17 o
 -24   2  27        6.94       10.52      9.15 o
 -22   2  27        3.08        7.75     10.03 o
 -20   2  27        1.62       17.95     10.19 o
 -18   2  27        6.07       11.73      8.95 o
 -16   2  27        9.98       23.60     11.81 o
 -14   2  27        6.56       13.94     25.62 o
 -21   3  27        3.75       15.52     11.61 o
 -19   3  27        0.18       18.06     13.53 o
 -17   3  27        1.37        0.73     13.79 o
 -24   0  28        0.06        4.73     13.39 o
 -22   0  28        3.52        3.30     11.80 o
 -20   0  28       51.30       60.82     13.59 o
 -18   0  28       13.03       12.95     13.58 o
 -16   0  28       28.21       35.92     13.99 o
 -23   1  28        0.67       11.14      9.30 o
 -21   1  28        1.05       10.10      9.52 o
 -19   1  28        0.03        9.14      9.18 o
 -17   1  28       13.92       17.16     10.06 o
 -22   2  28        0.04        2.41     10.70 o
 -20   2  28        0.17        1.17     10.56 o
 
